# Supplementary material for: N-[(3,5-Dimethyl­pyrazol-1-yl)meth­yl]phthalimide
Source: Acta Crystallogr Sect E Struct Rep Online. 2008 Aug 9;64(Pt 9):o1733. doi: 10.1107/S160053680802518X (PMC2960480; doi:10.1107/S160053680802518X)
Supplement: Supplementary file 2 [file e-64-o1733-Isup2.hkl]

# 
# h,k,l, Fc-squared, Fo-squared, sigma(Fo-squared) and status flag 
# 
data_I
_shelx_title ' B in      P21/c' 
_shelx_refln_list_code          4 
_shelx_F_calc_maximum      121.07 
_exptl_crystal_F_000       536.00 
_reflns_d_resolution_high  0.7516 
 
loop_ 
 _symmetry_equiv_pos_as_xyz 
 'x, y, z' 
 '-x, y+1/2, -z+1/2' 
 '-x, -y, -z' 
 'x, -y-1/2, z-1/2' 
 
_cell_length_a    12.2850 
_cell_length_b     8.4576 
_cell_length_c    15.6162 
_cell_angle_alpha  90.000 
_cell_angle_beta  127.566 
_cell_angle_gamma  90.000 
 
_shelx_F_squared_multiplier     1.000 
 
loop_ 
 _refln_index_h 
 _refln_index_k 
 _refln_index_l 
 _refln_F_squared_calc 
 _refln_F_squared_meas 
 _refln_F_squared_sigma 
 _refln_observed_status 
   1   0   0    14657.50    12475.41    407.35 o 
   2   0   0     2705.09     2830.13     95.69 o 
   3   0   0       93.68      112.12      5.29 o 
   4   0   0     1542.92     1457.13     37.53 o 
   5   0   0      124.46       71.67      5.60 o 
   6   0   0      573.83      766.99     23.51 o 
   7   0   0        0.04        2.14      2.69 o 
   8   0   0       62.31       65.67      7.18 o 
   9   0   0        0.28       -0.22      5.70 o 
  10   0   0       45.99       50.81     14.65 o 
  11   0   0       43.98       54.71     11.08 o 
   1   1   0      645.77      627.46     15.97 o 
   2   1   0     5787.14     5906.66    138.13 o 
   3   1   0      225.39      205.89      6.91 o 
   4   1   0        0.52        0.26      1.11 o 
   5   1   0        0.27       -0.33      1.34 o 
   6   1   0      202.58      233.71      7.99 o 
   7   1   0       75.15       64.21      5.63 o 
   8   1   0        1.79        3.80      2.49 o 
   9   1   0       35.06       47.26      5.48 o 
  10   1   0       57.10       45.97      7.98 o 
  11   1   0       29.96       32.37      7.57 o 
  12   1   0        0.03        4.30      7.72 o 
   0   2   0      957.99     1017.89     26.56 o 
   1   2   0     3541.27     3734.38     53.39 o 
   2   2   0     1680.28     1506.58     25.86 o 
   3   2   0     1551.59     1506.66     23.28 o 
   4   2   0      324.30      313.47      6.45 o 
   5   2   0      375.45      427.09     11.58 o 
   6   2   0      348.65      310.21      9.73 o 
   7   2   0      103.20       98.98      7.85 o 
   8   2   0       17.37       23.04      4.06 o 
   9   2   0        6.13        3.81      4.70 o 
  10   2   0       48.41       59.81      9.06 o 
  11   2   0        4.93        9.05      6.18 o 
  12   2   0        5.53       -3.64     13.06 o 
   1   3   0      548.22      515.73     10.86 o 
   2   3   0     1029.70     1009.51     18.78 o 
   3   3   0      784.11      748.79     14.69 o 
   4   3   0      171.44      145.62      7.15 o 
   5   3   0       89.05       89.53      6.06 o 
   6   3   0       53.82       47.51      5.29 o 
   7   3   0        5.02        6.43      3.16 o 
   8   3   0       14.67        4.30      4.60 o 
   9   3   0        0.21       -1.80      5.07 o 
  10   3   0        0.10        3.17      5.02 o 
  11   3   0        0.03       -1.56      6.00 o 
  12   3   0        3.19        4.22      6.59 o 
   0   4   0       97.18       96.31      8.06 o 
   1   4   0      113.49      103.31      5.93 o 
   2   4   0      735.28      767.31     15.68 o 
   3   4   0       19.88       20.99      2.16 o 
   4   4   0      128.18      134.44      6.77 o 
   5   4   0       11.95        9.54      2.16 o 
   6   4   0        0.74       -0.89      3.57 o 
   7   4   0        1.09        1.71      3.92 o 
   8   4   0        6.13        5.18      4.87 o 
   9   4   0       13.99       17.53      6.72 o 
  10   4   0        2.40       -3.01      5.52 o 
  11   4   0        0.05       -1.42      5.97 o 
  12   4   0        1.18       -4.60      8.28 o 
   1   5   0       47.41       53.36      5.34 o 
   2   5   0        6.24        4.60      1.74 o 
   3   5   0        6.38        7.68      3.45 o 
   4   5   0      187.80      203.40      8.67 o 
   5   5   0       37.33       40.33      4.29 o 
   6   5   0        2.00       -0.04      3.98 o 
   7   5   0       45.75       45.57      7.85 o 
   8   5   0        0.01       -4.73      4.73 o 
   9   5   0       18.06       17.43      7.02 o 
  10   5   0        7.35       12.84     11.10 o 
  11   5   0       10.81       15.07      8.19 o 
   0   6   0        2.97       -1.99      4.29 o 
   1   6   0       31.66       45.15      3.71 o 
   2   6   0      212.35      196.07      9.45 o 
   3   6   0       56.33       57.59      5.57 o 
   4   6   0      180.45      188.77      9.48 o 
   5   6   0       74.39       66.12      9.29 o 
   6   6   0       16.28       14.12      6.30 o 
   7   6   0       43.55       55.56     20.02 o 
   8   6   0       24.76       12.05      6.48 o 
   9   6   0        3.84       -1.68      6.48 o 
  10   6   0        1.91        6.56      7.53 o 
   1   7   0      179.20      213.55     13.30 o 
   2   7   0        3.65        2.10      3.25 o 
   3   7   0       15.69       16.26     11.81 o 
   4   7   0        0.03       -1.20      3.37 o 
   5   7   0       29.55       32.32     10.27 o 
   6   7   0       18.14       16.46      6.52 o 
   7   7   0       16.00       18.97      7.78 o 
   8   7   0       32.16       24.62      8.91 o 
   9   7   0        2.40        0.68      9.73 o 
  10   7   0        5.09       -9.79      9.79 o 
   0   8   0        9.31       15.37      5.47 o 
   1   8   0        1.16        1.63      4.50 o 
   2   8   0      171.20      194.49     11.18 o 
   3   8   0      282.40      333.17     21.20 o 
   4   8   0       49.52       33.31      8.47 o 
   5   8   0        0.31       -5.55      5.55 o 
   6   8   0        9.47        1.14      6.97 o 
   7   8   0        0.01       -0.85      6.84 o 
   8   8   0        0.04        8.13      8.05 o 
   9   8   0        1.53       -3.65     10.20 o 
   1   9   0       22.84       28.38      6.79 o 
   2   9   0        4.79       -3.35      5.49 o 
   3   9   0       16.42       13.07     10.06 o 
   4   9   0        6.94        1.57      8.66 o 
   5   9   0        4.94       12.49      8.14 o 
   6   9   0        0.01        5.83      8.03 o 
   7   9   0        0.18       -2.02      7.03 o 
   0  10   0        4.60       -3.26      8.25 o 
   1  10   0       11.14        5.36      6.40 o 
   2  10   0        6.72        8.69      6.69 o 
   3  10   0       33.61       36.23     14.17 o 
   4  10   0        0.17       -7.14     10.12 o 
   5  10   0        1.73        1.29     10.62 o 
   1  11   0        1.48        3.56      6.87 o 
   2  11   0        0.02        8.66     10.77 o 
 -12   1   1       24.50       13.10      6.94 o 
 -11   1   1       13.80        5.44      9.45 o 
 -10   1   1        8.42        4.33      5.08 o 
  -9   1   1       49.70       53.23      5.47 o 
  -8   1   1        3.32        4.12      2.19 o 
  -7   1   1       45.92       60.24      5.58 o 
  -6   1   1      275.52      276.69     11.03 o 
  -5   1   1      169.74      187.10      5.81 o 
  -4   1   1        2.18        0.68      1.02 o 
  -3   1   1     3886.58     3726.82     60.61 o 
  -2   1   1     1405.95     1275.96     25.89 o 
  -1   1   1      644.52      604.45     15.61 o 
   0   1   1     1026.42      963.12     23.80 o 
   1   1   1        0.19        0.02      0.78 o 
   2   1   1     3392.50     3327.08     55.40 o 
   3   1   1      273.00      211.70      5.80 o 
   4   1   1      249.99      285.40      7.59 o 
   5   1   1      249.53      239.14      7.27 o 
   6   1   1       18.13       11.34      2.33 o 
   7   1   1       64.82       75.50      5.11 o 
   8   1   1      116.20      137.50      7.11 o 
   9   1   1       55.28       54.77      6.08 o 
  10   1   1        0.89        1.64      4.03 o 
  11   1   1        0.41        1.77      6.98 o 
  12   1   1        0.82        7.47      8.98 o 
 -13   2   1        0.01       -6.30      6.74 o 
 -12   2   1        0.02        2.41      5.96 o 
 -11   2   1       11.96       11.47      6.30 o 
 -10   2   1       94.88       84.60      9.74 o 
  -9   2   1       12.32       14.89      6.73 o 
  -8   2   1       12.54       11.77      2.81 o 
  -7   2   1        3.03        1.57      1.78 o 
  -6   2   1       85.79       99.98      7.91 o 
  -5   2   1      348.41      385.16     10.54 o 
  -4   2   1      286.60      276.63      7.64 o 
  -3   2   1     1716.13     1608.76     27.87 o 
  -2   2   1     1357.43     1386.35     24.14 o 
  -1   2   1       43.52       46.35      3.58 o 
   0   2   1     6680.35     7093.19    133.55 o 
   1   2   1    10106.04    10884.97    250.16 o 
   2   2   1     3275.58     3274.90     54.92 o 
   3   2   1      922.93      865.59     14.29 o 
   4   2   1      346.74      377.37      9.26 o 
   5   2   1        3.08       -0.01      1.47 o 
   6   2   1       18.62       24.72      2.96 o 
   7   2   1       32.74       27.35      4.12 o 
   8   2   1       61.91       55.55      9.96 o 
   9   2   1       31.51       31.76      7.26 o 
  10   2   1        4.96       -1.70      4.95 o 
  11   2   1        1.03        0.12      5.62 o 
  12   2   1        6.63        6.91      9.79 o 
 -12   3   1        3.06        6.00      6.71 o 
 -11   3   1       21.75       14.76     11.16 o 
 -10   3   1        0.13       -0.87      4.73 o 
  -9   3   1       30.22       27.47      7.53 o 
  -8   3   1      352.26      350.33     37.17 o 
  -7   3   1      116.09      120.48     13.23 o 
  -6   3   1       85.68       96.52      7.91 o 
  -5   3   1        0.34        2.95      1.16 o 
  -4   3   1        2.10        0.95      1.04 o 
  -3   3   1      102.53       88.18      3.68 o 
  -2   3   1       31.71       38.31      4.36 o 
  -1   3   1     1323.54     1256.04     20.35 o 
   0   3   1       37.41       35.41      4.09 o 
   1   3   1      540.84      575.09      9.89 o 
   2   3   1      131.61      110.63      4.94 o 
   3   3   1     3215.44     3283.52     54.21 o 
   4   3   1     2389.16     2458.54     41.03 o 
   5   3   1        0.47        2.26      2.21 o 
   6   3   1       85.93       83.81      6.17 o 
   7   3   1       39.23       43.06      5.17 o 
   8   3   1       13.33       28.02      6.53 o 
   9   3   1       81.00       90.09     10.54 o 
  10   3   1        0.33       -1.44      5.27 o 
  11   3   1        2.18       -0.56      6.42 o 
 -12   4   1        4.90        3.96      7.08 o 
 -11   4   1       13.55       16.65      7.76 o 
 -10   4   1        0.72       -2.49      5.42 o 
  -9   4   1       11.36        9.69      5.34 o 
  -8   4   1       62.53       51.64      8.22 o 
  -7   4   1       58.26       49.13     20.43 o 
  -6   4   1       22.70       21.91      2.97 o 
  -5   4   1      154.07      189.78      6.21 o 
  -4   4   1       69.14      103.26      5.96 o 
  -3   4   1       42.70       39.84      6.71 o 
  -2   4   1      105.77       86.59      4.30 o 
  -1   4   1       57.83       74.96      3.55 o 
   0   4   1        0.62       -0.21      1.78 o 
   1   4   1        1.86        4.74      1.46 o 
   2   4   1     1172.87     1228.70     22.78 o 
   3   4   1      229.73      199.78      7.71 o 
   4   4   1      203.51      210.76      7.76 o 
   5   4   1       36.85       37.05      4.60 o 
   6   4   1       16.15       13.81      8.36 o 
   7   4   1      138.12      136.98     12.23 o 
   8   4   1       38.68       41.93     12.38 o 
   9   4   1        0.31        3.45      5.65 o 
  10   4   1        5.68       -0.39      5.92 o 
  11   4   1        1.97        6.30      6.96 o 
 -12   5   1        0.50        6.76     10.09 o 
 -11   5   1        0.83       -6.55      6.55 o 
 -10   5   1        1.93       -5.18      5.18 o 
  -9   5   1       79.75       71.20     10.46 o 
  -8   5   1        0.06        3.56      5.03 o 
  -7   5   1        1.75        0.97      4.54 o 
  -6   5   1      219.79      228.27     15.64 o 
  -5   5   1        7.51        6.39      2.60 o 
  -4   5   1      113.50      127.26      7.25 o 
  -3   5   1      651.29      728.73     16.06 o 
  -2   5   1        5.99        2.27      1.36 o 
  -1   5   1      244.69      224.12      6.60 o 
   0   5   1      335.34      340.41     18.49 o 
   1   5   1      248.32      259.18      7.70 o 
   2   5   1       24.73       22.20      3.41 o 
   3   5   1       21.07       23.46      3.44 o 
   4   5   1      493.39      477.02     14.04 o 
   5   5   1       60.06       51.47      7.82 o 
   6   5   1      151.46      136.96     18.43 o 
   7   5   1       71.05       62.46      9.54 o 
   8   5   1       15.78       10.55      6.26 o 
   9   5   1        1.02       -4.17      5.67 o 
  10   5   1        0.39       -3.97      8.08 o 
  11   5   1        0.80       -9.11      9.11 o 
 -11   6   1        0.00       -9.53     10.01 o 
 -10   6   1        0.64        7.59      7.20 o 
  -9   6   1        7.67        2.34      6.67 o 
  -8   6   1        0.35       -1.72      5.32 o 
  -7   6   1       47.61       43.67      8.32 o 
  -6   6   1       94.30       79.10     10.14 o 
  -5   6   1        0.37       -0.95      2.59 o 
  -4   6   1        0.39        2.54      2.95 o 
  -3   6   1      124.92      123.81      7.91 o 
  -2   6   1      124.88      105.49      4.47 o 
  -1   6   1       23.08       19.81      3.73 o 
   0   6   1      118.94      133.72      6.60 o 
   1   6   1       36.63       38.50      5.79 o 
   2   6   1       67.03       81.51     12.58 o 
   3   6   1        9.68       12.45      3.60 o 
   4   6   1      213.58      173.93     12.98 o 
   5   6   1       61.01       49.33      8.25 o 
   6   6   1        1.81       -0.03      4.63 o 
   7   6   1       38.11       31.90      7.91 o 
   8   6   1        1.80       -0.09      5.92 o 
   9   6   1        3.83        8.41      7.69 o 
  10   6   1        0.02        1.26      9.50 o 
 -10   7   1        1.17       12.55     11.14 o 
  -9   7   1        0.86       10.13      8.12 o 
  -8   7   1        2.19        0.97      6.43 o 
  -7   7   1        0.96        2.60      6.23 o 
  -6   7   1       13.14        4.10      7.39 o 
  -5   7   1        8.74        3.09      3.44 o 
  -4   7   1       49.87       43.75      8.85 o 
  -3   7   1       56.27       55.94      6.30 o 
  -2   7   1        0.42        1.78      3.13 o 
  -1   7   1       14.56       15.66      3.17 o 
   0   7   1        5.13        3.56      2.70 o 
   1   7   1       49.50       35.17      4.59 o 
   2   7   1       55.48       56.81      6.07 o 
   3   7   1        2.17        4.27      3.63 o 
   4   7   1       15.53       10.48      6.01 o 
   5   7   1        1.54        3.05      5.31 o 
   6   7   1       19.84        8.34      6.48 o 
   7   7   1        1.09        8.57      6.51 o 
   8   7   1        6.08       21.51      8.90 o 
   9   7   1        0.08        0.56      8.91 o 
  -9   8   1        0.22        4.82     10.92 o 
  -8   8   1        0.87       -4.58      7.31 o 
  -7   8   1        0.75       -5.69      6.52 o 
  -6   8   1        0.15        0.41      6.17 o 
  -5   8   1        5.51        2.74      6.57 o 
  -4   8   1       32.17       21.17      5.81 o 
  -3   8   1        0.39        0.73      3.96 o 
  -2   8   1        0.02        2.51      5.08 o 
  -1   8   1       39.77       33.42      6.59 o 
   0   8   1        7.78        6.75      3.28 o 
   1   8   1       23.00       14.42      5.51 o 
   2   8   1        8.93        7.40      6.31 o 
   3   8   1       51.24       60.82      9.39 o 
   4   8   1        8.20        6.01      6.60 o 
   5   8   1        9.76       18.96      7.70 o 
   6   8   1        0.42        0.17      7.67 o 
   7   8   1        1.84       -1.45      7.71 o 
   8   8   1        3.07       13.68     10.81 o 
  -8   9   1        0.25       -0.72     10.00 o 
  -7   9   1        0.04        4.63      8.26 o 
  -6   9   1        1.72       -0.89      6.95 o 
  -5   9   1       22.02       37.30     12.40 o 
  -4   9   1       48.86       60.14     15.26 o 
  -3   9   1        2.20       -6.03      6.03 o 
  -2   9   1        0.25       -0.92      5.40 o 
  -1   9   1        5.75       10.66      4.86 o 
   0   9   1        0.00        3.09      7.76 o 
   1   9   1       33.46       32.23     13.24 o 
   2   9   1       33.84       59.17     13.67 o 
   3   9   1        0.84       -2.66      6.34 o 
   4   9   1        0.50        4.73      6.89 o 
   5   9   1        0.12       -4.80      6.43 o 
   6   9   1        0.38        2.40      7.40 o 
   7   9   1        0.37       -6.79      9.57 o 
  -6  10   1        2.72        6.67     12.72 o 
  -5  10   1       12.33       19.93     14.36 o 
  -4  10   1        0.29       -6.63     10.34 o 
  -3  10   1       39.89       57.80     10.09 o 
  -2  10   1        8.88        7.48      6.04 o 
  -1  10   1       11.76       21.55      7.33 o 
   0  10   1        7.08       14.12      7.61 o 
   1  10   1        6.71       -4.01      9.67 o 
   2  10   1        2.71        7.34      8.71 o 
   3  10   1       11.47       18.02     11.98 o 
   4  10   1        0.06       -3.42      9.78 o 
   5  10   1        0.17       -2.65     10.44 o 
  -3  11   1        1.06        0.02      9.46 o 
  -2  11   1        2.58        4.23      7.09 o 
  -1  11   1        7.36       15.03      8.10 o 
   0  11   1        7.93        6.59      6.99 o 
   1  11   1       10.87       -4.21      9.43 o 
   2  11   1        4.86        4.60     10.84 o 
 -11   0   2       25.64       12.90      9.21 o 
 -10   0   2       76.59       76.59      8.20 o 
  -9   0   2      105.15       99.47      8.51 o 
  -8   0   2      230.33      290.82     17.68 o 
  -7   0   2      113.14      128.08      8.18 o 
  -6   0   2      588.95      609.33     19.15 o 
  -5   0   2     1018.01     1037.00     28.17 o 
  -4   0   2     1005.37      981.96     25.95 o 
  -3   0   2      612.18      555.10     22.15 o 
  -2   0   2     5991.71     6414.48    210.80 o 
  -1   0   2      259.97      244.82     10.14 o 
   0   0   2     2157.02     2157.33     72.59 o 
   1   0   2     1724.36     1692.12     40.80 o 
   2   0   2       60.27       75.17      6.76 o 
   3   0   2        0.14        3.36      3.18 o 
   4   0   2     3055.97     3064.61     75.04 o 
   5   0   2     2334.34     2277.50     58.30 o 
   6   0   2        9.89        8.27      3.25 o 
   7   0   2      870.14      812.82     31.65 o 
   8   0   2      142.01      162.25     36.81 o 
   9   0   2       11.04       13.41      7.21 o 
  10   0   2       24.51       34.25      9.75 o 
  11   0   2        0.04        6.77      8.17 o 
 -12   1   2       19.00       18.78      6.45 o 
 -11   1   2        6.94        2.27      5.32 o 
 -10   1   2      192.39      204.19     14.52 o 
  -9   1   2        6.23        7.82      2.61 o 
  -8   1   2      428.42      429.53     11.64 o 
  -7   1   2      746.97      748.40     16.44 o 
  -6   1   2      270.33      345.62      8.97 o 
  -5   1   2      103.12       93.81      3.99 o 
  -4   1   2      122.31      107.93      4.81 o 
  -3   1   2      150.31      140.40      3.84 o 
  -2   1   2    10708.14    12081.75    647.16 o 
  -1   1   2     3421.78     3491.61     65.00 o 
   0   1   2       24.84       20.81      1.47 o 
   1   1   2     1306.81     1224.30     21.52 o 
   2   1   2      114.84      138.66      4.28 o 
   3   1   2       56.03       58.58      3.28 o 
   4   1   2      115.48      147.38      5.48 o 
   5   1   2        0.36        1.27      1.76 o 
   6   1   2       80.73       79.37      5.03 o 
   7   1   2       98.37      112.06      6.33 o 
   8   1   2      238.07      256.34     11.37 o 
   9   1   2       50.34       64.89      9.98 o 
  10   1   2       10.32        8.26      5.61 o 
  11   1   2       17.44        6.88      8.84 o 
 -13   2   2        0.31       -3.64      7.98 o 
 -12   2   2        2.56       10.45      6.83 o 
 -11   2   2       15.90        8.64      5.60 o 
 -10   2   2       21.39       19.27      6.10 o 
  -9   2   2       42.62       45.60      5.59 o 
  -8   2   2      242.92      265.01     10.88 o 
  -7   2   2      101.87       88.07      5.42 o 
  -6   2   2       52.65       51.81      5.30 o 
  -5   2   2       36.01       35.93      2.81 o 
  -4   2   2      411.77      383.29      8.68 o 
  -3   2   2     1594.37     1620.36     28.23 o 
  -2   2   2      408.70      401.87     17.63 o 
  -1   2   2     4328.27     4665.76     84.86 o 
   0   2   2     5894.13     5731.83    182.68 o 
   1   2   2    10165.72    10677.48    354.70 o 
   2   2   2     1712.48     1636.46     28.99 o 
   3   2   2        0.02        3.10      2.66 o 
   4   2   2      695.03      622.69     13.77 o 
   5   2   2       54.99       51.29      5.32 o 
   6   2   2        0.53       -0.79      2.25 o 
   7   2   2        2.33        3.41      2.88 o 
   8   2   2        3.47        6.07      3.67 o 
   9   2   2        7.61        6.70      4.40 o 
  10   2   2        0.76       -1.38      5.77 o 
  11   2   2        0.09        4.43      7.99 o 
 -13   3   2        6.49        8.29      7.94 o 
 -12   3   2       11.32        6.22      6.70 o 
 -11   3   2        7.72        7.10      6.14 o 
 -10   3   2        0.73        2.88      5.23 o 
  -9   3   2       42.98       41.49      8.01 o 
  -8   3   2       53.79       40.70     10.71 o 
  -7   3   2       29.69       14.29      5.74 o 
  -6   3   2       30.66       29.06      4.03 o 
  -5   3   2      223.75      198.81      5.26 o 
  -4   3   2        0.55        0.27      1.15 o 
  -3   3   2        7.32       23.10      2.27 o 
  -2   3   2       59.43       63.00      3.45 o 
  -1   3   2      324.75      323.26      7.69 o 
   0   3   2       87.52       73.74      3.68 o 
   1   3   2      239.44      265.72      8.05 o 
   2   3   2      173.81      158.70      8.70 o 
   3   3   2      696.47      640.14     14.74 o 
   4   3   2        0.31        0.89      2.01 o 
   5   3   2       51.79       58.79      7.73 o 
   6   3   2       53.71       68.71      6.12 o 
   7   3   2      192.31      204.35     10.45 o 
   8   3   2       65.71       75.53     15.00 o 
   9   3   2        1.00        0.52      4.94 o 
  10   3   2        0.22        6.63      6.44 o 
  11   3   2        0.85       -6.46      6.46 o 
 -12   4   2        0.82       -3.83      7.16 o 
 -11   4   2       10.90        6.42      6.85 o 
 -10   4   2        2.77        7.37      5.40 o 
  -9   4   2        7.58        0.85      7.00 o 
  -8   4   2        3.88        8.88      4.84 o 
  -7   4   2        0.50        0.75      1.90 o 
  -6   4   2        8.23        6.11      1.88 o 
  -5   4   2      327.52      321.35      8.76 o 
  -4   4   2      490.72      497.19     11.79 o 
  -3   4   2      384.05      369.93      8.21 o 
  -2   4   2     1253.68     1232.51     18.77 o 
  -1   4   2      644.22      604.89     13.11 o 
   0   4   2      194.55      207.93      7.18 o 
   1   4   2      137.33      131.23      3.56 o 
   2   4   2      707.32      629.67     21.00 o 
   3   4   2      742.09      709.22     17.45 o 
   4   4   2       18.72       14.26      3.59 o 
   5   4   2      252.24      230.27     13.92 o 
   6   4   2       32.94       35.35      5.15 o 
   7   4   2       10.82       10.68      5.13 o 
   8   4   2       42.05       31.98     10.82 o 
   9   4   2        2.85        0.44      5.59 o 
  10   4   2        4.76       -1.85      6.42 o 
  11   4   2        1.05       -1.78      7.78 o 
 -12   5   2        1.44        3.16      9.89 o 
 -11   5   2        5.28        0.90      7.07 o 
 -10   5   2        0.25       -3.71      6.08 o 
  -9   5   2        5.25       -0.27      5.58 o 
  -8   5   2        0.63        2.53      5.01 o 
  -7   5   2      201.10      203.03     14.20 o 
  -6   5   2      200.78      188.08     22.76 o 
  -5   5   2       34.22       37.27      5.68 o 
  -4   5   2       22.61       15.41      2.86 o 
  -3   5   2        9.86       14.42      2.32 o 
  -2   5   2       28.57       35.64      3.06 o 
  -1   5   2       17.29       18.88      2.63 o 
   0   5   2        6.49        7.36      2.32 o 
   1   5   2       74.40       60.33      5.07 o 
   2   5   2        2.57        0.92      2.06 o 
   3   5   2      217.15      257.86     14.65 o 
   4   5   2      515.18      502.16     20.84 o 
   5   5   2      351.07      311.61     16.67 o 
   6   5   2        6.06        9.64      6.33 o 
   7   5   2       15.12       12.18      6.06 o 
   8   5   2        4.67        1.46      5.36 o 
   9   5   2        8.62        9.64      6.93 o 
  10   5   2        4.25        8.53     14.88 o 
 -11   6   2        1.13       -0.38      7.73 o 
 -10   6   2        1.85        4.07      7.17 o 
  -9   6   2       48.47       50.04     10.27 o 
  -8   6   2       38.83       37.73      8.55 o 
  -7   6   2       74.43       84.40     16.20 o 
  -6   6   2        2.92       -0.03      4.18 o 
  -5   6   2       17.31       13.18      3.56 o 
  -4   6   2        1.50       -0.77      2.71 o 
  -3   6   2       39.92       38.06      3.96 o 
  -2   6   2      322.21      351.45      8.73 o 
  -1   6   2      854.35      940.67     18.29 o 
   0   6   2       54.61       58.35      6.77 o 
   1   6   2      125.45      130.41      7.71 o 
   2   6   2       20.23       15.86      5.65 o 
   3   6   2        8.40        1.61      3.77 o 
   4   6   2        4.56        6.60      4.99 o 
   5   6   2       52.76       41.18      7.93 o 
   6   6   2       12.15        5.89      5.83 o 
   7   6   2        6.38        6.47      6.51 o 
   8   6   2        2.80       -1.07      6.00 o 
   9   6   2        0.39        0.87      6.74 o 
 -10   7   2        3.06        4.39     14.56 o 
  -9   7   2        8.45        0.51      6.76 o 
  -8   7   2       11.06       10.69      7.43 o 
  -7   7   2       35.26       46.02      9.57 o 
  -6   7   2       13.87        9.32     15.16 o 
  -5   7   2       56.30       47.75      6.16 o 
  -4   7   2      250.53      277.59     12.40 o 
  -3   7   2      162.56      181.79     13.33 o 
  -2   7   2       19.93       12.42      3.80 o 
  -1   7   2        5.08        6.44      2.32 o 
   0   7   2        4.42        4.03      2.93 o 
   1   7   2        4.15       -0.02      4.50 o 
   2   7   2        3.61        2.54      3.20 o 
   3   7   2       46.38       56.90      8.60 o 
   4   7   2        8.66       11.01      5.76 o 
   5   7   2        5.12        8.49      5.92 o 
   6   7   2      123.11      115.35     19.57 o 
   7   7   2       15.50       37.40      9.32 o 
   8   7   2        0.54       -4.26      7.09 o 
   9   7   2        1.10        0.48      8.91 o 
  -9   8   2        1.97        4.56      8.48 o 
  -8   8   2        2.69       -0.30      7.05 o 
  -7   8   2       19.89        0.56      7.06 o 
  -6   8   2       21.71       14.63      7.24 o 
  -5   8   2       29.30       27.26      5.84 o 
  -4   8   2        2.73       -0.75      4.18 o 
  -3   8   2        0.46        2.73      4.83 o 
  -2   8   2       45.13       38.03      7.29 o 
  -1   8   2       13.94       14.04      8.50 o 
   0   8   2       15.78       11.49      3.36 o 
   1   8   2       14.84       14.37      4.05 o 
   2   8   2       56.85       59.70      9.29 o 
   3   8   2        8.17        6.83      5.79 o 
   4   8   2       38.56       37.23      8.53 o 
   5   8   2       15.26        8.90      6.98 o 
   6   8   2        7.10       12.58      8.29 o 
   7   8   2       11.17       15.67      8.51 o 
   8   8   2        0.80       -0.84      8.74 o 
  -8   9   2       18.28       33.45     10.91 o 
  -7   9   2       10.78       18.38      9.04 o 
  -6   9   2        0.65        0.21      7.13 o 
  -5   9   2       33.95       29.97      9.10 o 
  -4   9   2       59.83       58.06      9.03 o 
  -3   9   2        0.02       -2.43      5.45 o 
  -2   9   2        0.53       -0.76      5.46 o 
  -1   9   2        2.10        1.00      5.40 o 
   0   9   2        0.25       -2.88      5.22 o 
   1   9   2       43.71       48.53     12.15 o 
   2   9   2        0.05        3.01      4.94 o 
   3   9   2       21.31       26.11      8.59 o 
   4   9   2        0.03       -0.32      6.78 o 
   5   9   2        8.61        8.40      8.21 o 
   6   9   2        1.43       -2.28      9.53 o 
  -6  10   2        0.34       -4.71     11.83 o 
  -5  10   2        0.50        1.83     11.99 o 
  -4  10   2        4.96       19.65     13.10 o 
  -3  10   2        9.72       16.59      8.05 o 
  -2  10   2       41.25       31.90     11.06 o 
  -1  10   2        4.98        7.56      6.25 o 
   0  10   2        8.49        5.33      7.65 o 
   1  10   2        0.62        9.39      9.06 o 
   2  10   2        0.00       -5.14      7.81 o 
   3  10   2        4.77       -2.09      9.25 o 
   4  10   2        1.57       -0.61      7.65 o 
  -3  11   2        4.32       -1.82      7.04 o 
  -2  11   2        6.16        4.66      7.59 o 
  -1  11   2        7.66        4.97      7.37 o 
   0  11   2        2.43       -1.92      9.78 o 
   1  11   2        0.01       -1.16      9.18 o 
 -13   1   3       20.54       18.89     12.57 o 
 -12   1   3       21.46       12.57      8.41 o 
 -11   1   3       80.22       77.50     13.44 o 
 -10   1   3      171.11      153.96      9.53 o 
  -9   1   3       56.62       84.93      7.92 o 
  -8   1   3        0.09       -0.09      1.81 o 
  -7   1   3      145.42      184.50      6.38 o 
  -6   1   3       43.27       59.97      3.57 o 
  -5   1   3      300.86      319.04      7.79 o 
  -4   1   3     2438.18     2519.06     42.14 o 
  -3   1   3      930.58      894.24     28.98 o 
  -2   1   3     2856.92     2664.30     60.57 o 
  -1   1   3     3093.18     3028.11     48.77 o 
   0   1   3     5691.70     5842.79     94.91 o 
   1   1   3        1.90        5.29      1.20 o 
   2   1   3     1547.96     1520.13     27.44 o 
   3   1   3        0.55        0.49      1.30 o 
   4   1   3       24.88       33.95      3.36 o 
   5   1   3       46.27       39.20      3.65 o 
   6   1   3       88.64       96.59      8.20 o 
   7   1   3        4.37        5.84      3.38 o 
   8   1   3        5.43        0.04      3.64 o 
   9   1   3       13.17       13.19      4.98 o 
  10   1   3        1.94        1.68      5.98 o 
  11   1   3        2.15        5.52      9.18 o 
 -14   2   3        0.99       11.62     14.07 o 
 -13   2   3        7.36        9.00      7.13 o 
 -12   2   3        0.73       -4.58      6.85 o 
 -11   2   3        0.22       -0.58      4.96 o 
 -10   2   3        1.07       -4.18      4.23 o 
  -9   2   3       20.66       22.13      5.16 o 
  -8   2   3      233.30      250.68     10.40 o 
  -7   2   3        1.88        1.53      1.59 o 
  -6   2   3       77.62       78.99      3.70 o 
  -5   2   3      187.65      183.10      9.67 o 
  -4   2   3      237.26      216.64      5.96 o 
  -3   2   3     1008.47      911.31     19.54 o 
  -2   2   3      936.99      849.25     18.37 o 
  -1   2   3      944.13      915.11     17.12 o 
   0   2   3     3311.28     3565.45     58.61 o 
   1   2   3     3451.90     3250.20     62.46 o 
   2   2   3      623.64      640.80     13.24 o 
   3   2   3       96.93      139.51      7.79 o 
   4   2   3       25.60       27.65      2.91 o 
   5   2   3      130.78      158.96      8.19 o 
   6   2   3       19.80       17.26      3.81 o 
   7   2   3      146.27      148.01     10.50 o 
   8   2   3       96.72      115.47      8.77 o 
   9   2   3        8.48        8.67      4.88 o 
  10   2   3        5.56        9.43      6.64 o 
  11   2   3        2.38        2.90      8.64 o 
 -13   3   3        5.91        2.34     11.44 o 
 -12   3   3        2.71       -0.30      6.34 o 
 -11   3   3        3.55        1.31      5.64 o 
 -10   3   3       24.28       33.16      7.24 o 
  -9   3   3      183.21      220.47     53.84 o 
  -8   3   3       43.32       32.87      6.26 o 
  -7   3   3      361.78      357.10      9.47 o 
  -6   3   3       73.26       75.32      4.02 o 
  -5   3   3       37.21       47.00      3.77 o 
  -4   3   3       94.00       86.92      4.24 o 
  -3   3   3      119.13      137.11      5.07 o 
  -2   3   3      114.12      134.64      4.69 o 
  -1   3   3      446.45      399.77     14.63 o 
   0   3   3       63.16       61.89      3.30 o 
   1   3   3        5.09        0.16      2.73 o 
   2   3   3      343.57      280.11     13.26 o 
   3   3   3       96.90       84.04      7.61 o 
   4   3   3        7.16       15.76      3.76 o 
   5   3   3        6.65        5.16      2.98 o 
   6   3   3        0.65        1.04      3.15 o 
   7   3   3        6.39        3.52      3.53 o 
   8   3   3       38.25       36.96      7.60 o 
   9   3   3        3.96        6.37     11.88 o 
  10   3   3        0.42       -3.48      6.27 o 
 -13   4   3        9.10       14.13     11.32 o 
 -12   4   3        5.22        7.54      7.01 o 
 -11   4   3        0.36        2.21      6.14 o 
 -10   4   3       43.26       24.24      7.47 o 
  -9   4   3       11.69        6.59      5.19 o 
  -8   4   3       13.76       13.64      2.91 o 
  -7   4   3       33.91       26.49      4.68 o 
  -6   4   3      313.30      298.81     13.20 o 
  -5   4   3      132.18      124.08      6.44 o 
  -4   4   3      107.85      127.55      5.46 o 
  -3   4   3       25.75       26.87      3.40 o 
  -2   4   3      324.01      319.03      7.38 o 
  -1   4   3      670.99      696.31     14.72 o 
   0   4   3      235.96      205.47     10.26 o 
   1   4   3      407.79      466.30     12.83 o 
   2   4   3     2153.88     2195.13     44.73 o 
   3   4   3      228.37      244.17     12.82 o 
   4   4   3       31.35       28.14      4.27 o 
   5   4   3      207.19      226.67     11.30 o 
   6   4   3       10.77        2.89      3.48 o 
   7   4   3       18.18       22.20      8.98 o 
   8   4   3        1.22        5.71      5.76 o 
   9   4   3        2.86        6.68      6.28 o 
  10   4   3        3.25        5.85      7.20 o 
 -12   5   3        2.17       -7.34      7.35 o 
 -11   5   3        4.17        1.98      6.32 o 
 -10   5   3        3.17        0.84      5.84 o 
  -9   5   3       48.12       63.73      9.99 o 
  -8   5   3       48.05       53.83      5.14 o 
  -7   5   3       67.66       63.45      9.60 o 
  -6   5   3       74.69       80.93      6.12 o 
  -5   5   3      124.25      139.56      7.27 o 
  -4   5   3       20.96       24.67      3.10 o 
  -3   5   3       21.88       13.41      2.13 o 
  -2   5   3        1.46        1.62      1.50 o 
  -1   5   3        5.98        4.56      1.92 o 
   0   5   3      109.53      129.73      7.29 o 
   1   5   3        1.37        4.97      2.42 o 
   2   5   3       72.13       79.93      5.58 o 
   3   5   3       12.99       11.75      4.65 o 
   4   5   3      371.58      346.85     22.51 o 
   5   5   3        4.93       15.68      5.63 o 
   6   5   3       11.49       12.41      5.80 o 
   7   5   3        6.58       -3.38      5.74 o 
   8   5   3       16.31        9.04      9.30 o 
   9   5   3        4.80        5.27      7.16 o 
 -12   6   3        3.37        2.60     11.03 o 
 -11   6   3        3.25       11.63      8.80 o 
 -10   6   3        2.13        1.32      7.10 o 
  -9   6   3       18.39       16.89      7.61 o 
  -8   6   3        0.07        0.28      5.64 o 
  -7   6   3       18.44       15.60      4.96 o 
  -6   6   3        8.41        7.28      3.42 o 
  -5   6   3        0.34        1.49      2.69 o 
  -4   6   3        4.24        8.40      2.80 o 
  -3   6   3       38.79       52.09      4.60 o 
  -2   6   3       37.66       30.10      2.83 o 
  -1   6   3        4.75        6.06      3.52 o 
   0   6   3        8.82        8.09      2.79 o 
   1   6   3      201.21      214.82      9.84 o 
   2   6   3       14.60        4.38      3.89 o 
   3   6   3       25.77       14.17     10.60 o 
   4   6   3      338.14      340.72     25.68 o 
   5   6   3      278.01      308.57     25.67 o 
   6   6   3       29.41       18.78      7.00 o 
   7   6   3       16.76       15.29      7.37 o 
   8   6   3        0.39       -6.16      6.16 o 
   9   6   3        2.87        8.18      9.33 o 
 -11   7   3        0.82        5.89     11.51 o 
 -10   7   3        3.97        6.47      7.71 o 
  -9   7   3        4.82        3.43      7.55 o 
  -8   7   3       12.86       11.34     10.19 o 
  -7   7   3       23.65       23.58      7.61 o 
  -6   7   3      202.76      209.98     11.48 o 
  -5   7   3        2.20        5.46      3.70 o 
  -4   7   3      104.65       99.17     16.76 o 
  -3   7   3       11.57        9.57      3.83 o 
  -2   7   3        0.00        1.92      2.41 o 
  -1   7   3       14.71       14.08      3.76 o 
   0   7   3        0.14        3.27      2.98 o 
   1   7   3       30.62       34.44      5.24 o 
   2   7   3       43.52       37.87      7.39 o 
   3   7   3        0.85        3.68      4.82 o 
   4   7   3       20.31       16.30      6.63 o 
   5   7   3       20.84       12.88      6.65 o 
   6   7   3       55.32       70.45     19.30 o 
   7   7   3       19.94       17.60      8.31 o 
   8   7   3        0.02       -5.56      8.19 o 
 -10   8   3        0.25       -3.12     10.18 o 
  -9   8   3        1.79        8.72      8.32 o 
  -8   8   3       20.62       21.80      9.61 o 
  -7   8   3       11.63       14.50      8.36 o 
  -6   8   3       31.48       32.14      7.37 o 
  -5   8   3       10.36        1.59      5.80 o 
  -4   8   3       31.62       27.81      7.21 o 
  -3   8   3       40.13       34.52      7.73 o 
  -2   8   3       35.17       38.19      7.52 o 
  -1   8   3       18.46       15.03      3.75 o 
   0   8   3       61.96       68.37      6.56 o 
   1   8   3        0.01       -1.74      3.67 o 
   2   8   3       10.63        4.74      5.40 o 
   3   8   3        0.10        0.80      5.53 o 
   4   8   3       18.90       22.38      7.99 o 
   5   8   3        0.02        4.08      6.35 o 
   6   8   3        0.12        5.86      7.30 o 
   7   8   3        1.21       -5.18      8.56 o 
  -8   9   3        0.10        1.23     11.15 o 
  -7   9   3        1.68        9.01      8.40 o 
  -6   9   3        0.71        0.57      7.13 o 
  -5   9   3        0.71       -1.95      5.85 o 
  -4   9   3        0.24       -1.98      5.23 o 
  -3   9   3        1.80        3.60      6.01 o 
  -2   9   3       10.82       22.34      7.08 o 
  -1   9   3       32.08       32.37     17.67 o 
   0   9   3       73.60       49.78     12.18 o 
   1   9   3        0.93       -1.91      5.66 o 
   2   9   3       30.99       27.38     11.02 o 
   3   9   3        9.78        2.10      6.80 o 
   4   9   3        3.59        6.63      7.35 o 
   5   9   3        0.00        1.75      8.06 o 
   6   9   3        7.25       11.58     11.28 o 
  -7  10   3        1.83       -9.74     12.72 o 
  -6  10   3        9.19       14.63     14.02 o 
  -5  10   3       15.61       25.87     14.66 o 
  -4  10   3        0.12        2.74      6.60 o 
  -3  10   3        0.00        0.71      6.84 o 
  -2  10   3        0.90       11.59      7.24 o 
  -1  10   3        2.48       -4.84      5.67 o 
   0  10   3       12.63       10.42      8.89 o 
   1  10   3        0.13       -6.20      7.94 o 
   2  10   3        0.01       -8.88      8.88 o 
   3  10   3        5.16       10.79      8.41 o 
   4  10   3        1.33       14.96      9.76 o 
  -3  11   3        2.01       -5.84      9.33 o 
  -2  11   3        5.60       -1.55      6.66 o 
  -1  11   3        0.03        5.53      9.84 o 
   0  11   3        0.64        8.96     10.37 o 
 -13   0   4       13.30       22.64     12.20 o 
 -12   0   4       40.55       63.22     14.24 o 
 -11   0   4        9.89        0.93      7.45 o 
 -10   0   4      282.80      304.89     14.41 o 
  -9   0   4       11.44       14.66      5.00 o 
  -8   0   4       21.65       48.40     10.86 o 
  -7   0   4      268.57      223.76     10.04 o 
  -6   0   4       10.53        8.30      2.53 o 
  -5   0   4      879.31      802.72     25.73 o 
  -4   0   4      542.00      608.43     17.30 o 
  -3   0   4      458.42      480.77     20.47 o 
  -2   0   4     1465.86     1527.31     29.26 o 
  -1   0   4       53.74       82.79      7.91 o 
   0   0   4      831.89      900.31     19.08 o 
   1   0   4     2388.53     2404.28     58.68 o 
   2   0   4       68.36       79.11      5.68 o 
   3   0   4       68.73       81.52      6.98 o 
   4   0   4       54.86       61.78      6.50 o 
   5   0   4       15.32        3.21      3.30 o 
   6   0   4       50.69       35.95      5.94 o 
   7   0   4      180.74      187.29     17.19 o 
   8   0   4        2.18       12.76      8.16 o 
   9   0   4       43.88       50.43     12.44 o 
  10   0   4       13.54       16.44     11.43 o 
 -14   1   4       10.30        3.33     13.01 o 
 -13   1   4       42.52       58.15     15.00 o 
 -12   1   4      180.53      189.03     21.01 o 
 -11   1   4        2.92        5.19      3.97 o 
 -10   1   4        8.50       13.23      3.92 o 
  -9   1   4       21.75       17.41      3.64 o 
  -8   1   4      107.88      117.40      5.61 o 
  -7   1   4       91.73       96.24      4.69 o 
  -6   1   4      326.33      345.18      9.97 o 
  -5   1   4      202.28      206.29      5.70 o 
  -4   1   4      105.13       97.82      3.94 o 
  -3   1   4     3056.98     2966.31     56.30 o 
  -2   1   4      668.72      643.10     14.12 o 
  -1   1   4     1445.29     1394.38     19.62 o 
   0   1   4      194.80      172.80      4.32 o 
   1   1   4     1469.92     1364.52     21.76 o 
   2   1   4      184.05      181.95      5.83 o 
   3   1   4        9.23       12.60      2.28 o 
   4   1   4       63.43       63.41      7.60 o 
   5   1   4       37.03       37.27      3.85 o 
   6   1   4       56.33       53.03      5.75 o 
   7   1   4        0.01        1.32      3.67 o 
   8   1   4       15.80        9.04      4.63 o 
   9   1   4       66.62       52.70     12.52 o 
  10   1   4       15.48       23.71      7.84 o 
 -14   2   4        8.66       10.92     13.88 o 
 -13   2   4        0.10        1.65      5.82 o 
 -12   2   4        0.00        3.23      5.42 o 
 -11   2   4       14.88        9.78      5.64 o 
 -10   2   4      195.33      189.90     10.48 o 
  -9   2   4       65.62       63.07     12.79 o 
  -8   2   4       60.66       63.06      5.71 o 
  -7   2   4      297.82      300.83      8.58 o 
  -6   2   4        1.91        5.19      1.43 o 
  -5   2   4       66.91       92.02      6.56 o 
  -4   2   4       39.45       68.62      3.55 o 
  -3   2   4      226.70      187.46      6.21 o 
  -2   2   4     3910.15     3961.15     74.91 o 
  -1   2   4      653.58      613.84     11.40 o 
   0   2   4     2602.13     2378.87     36.17 o 
   1   2   4       85.76      109.98      4.10 o 
   2   2   4      943.03      921.35     17.14 o 
   3   2   4      158.30      142.97      6.25 o 
   4   2   4      230.98      226.71      9.35 o 
   5   2   4      496.30      479.20     15.18 o 
   6   2   4      257.57      293.27     12.08 o 
   7   2   4       19.76       28.45      8.80 o 
   8   2   4        2.85        4.53      4.44 o 
   9   2   4        1.10        4.61      5.32 o 
  10   2   4        7.82       12.46     10.37 o 
 -14   3   4        1.14       -6.92      8.92 o 
 -13   3   4       12.39       14.31      7.54 o 
 -12   3   4        0.92       -2.33      5.56 o 
 -11   3   4       19.05       17.97      6.58 o 
 -10   3   4      143.00      137.12     22.26 o 
  -9   3   4      147.44      128.08     10.86 o 
  -8   3   4        0.49        2.14      3.03 o 
  -7   3   4       17.36       16.78      2.44 o 
  -6   3   4       16.30       10.08      2.23 o 
  -5   3   4      252.11      331.83      8.81 o 
  -4   3   4      599.86      578.65     12.97 o 
  -3   3   4      376.24      341.90      9.97 o 
  -2   3   4      148.78      161.57      4.57 o 
  -1   3   4      133.48      155.61      5.07 o 
   0   3   4      231.45      273.08      6.99 o 
   1   3   4       24.06       21.86      5.36 o 
   2   3   4       58.68       69.94     11.11 o 
   3   3   4       14.75       11.46      2.93 o 
   4   3   4       34.71       43.72     11.11 o 
   5   3   4       34.01       42.65     11.88 o 
   6   3   4      141.67      137.59      9.11 o 
   7   3   4       15.59       14.01      4.60 o 
   8   3   4       71.85       52.40      9.14 o 
   9   3   4        0.10        6.63      8.65 o 
  10   3   4        0.33        5.58      7.45 o 
 -13   4   4        5.61       15.10     17.31 o 
 -12   4   4        0.00        1.90      7.03 o 
 -11   4   4       78.58       85.03     11.34 o 
 -10   4   4       22.45       31.18      7.57 o 
  -9   4   4      202.19      196.37     14.85 o 
  -8   4   4      100.77       92.02      6.06 o 
  -7   4   4       17.64       23.71      3.03 o 
  -6   4   4       14.42        9.51      2.58 o 
  -5   4   4        2.29        1.47      1.68 o 
  -4   4   4       93.60       76.13      7.22 o 
  -3   4   4      828.70      944.00     24.56 o 
  -2   4   4      171.39      185.25      5.47 o 
  -1   4   4     1300.63     1426.52     26.66 o 
   0   4   4      469.88      522.17     11.80 o 
   1   4   4      381.46      448.95     12.47 o 
   2   4   4      979.47      934.93     36.94 o 
   3   4   4      535.17      537.63     16.58 o 
   4   4   4       31.71       33.86      5.29 o 
   5   4   4      156.49      156.09      9.75 o 
   6   4   4      110.31      106.52     16.73 o 
   7   4   4        1.24       -3.82      5.23 o 
   8   4   4        0.00        5.06      5.90 o 
   9   4   4        1.75        6.41      7.07 o 
 -13   5   4        2.57      -10.01     10.01 o 
 -12   5   4        8.98        2.20      7.37 o 
 -11   5   4        6.93        0.85      6.68 o 
 -10   5   4       35.56       48.33      9.22 o 
  -9   5   4        3.14        7.24      2.99 o 
  -8   5   4       52.12       62.94      6.64 o 
  -7   5   4        3.73        1.70      2.64 o 
  -6   5   4       35.52       38.94      4.83 o 
  -5   5   4      147.21      150.25      6.68 o 
  -4   5   4        1.08        0.69      1.93 o 
  -3   5   4      284.29      283.28      8.30 o 
  -2   5   4       11.29       10.70      1.98 o 
  -1   5   4       19.82       22.13      4.52 o 
   0   5   4      257.72      242.74     10.16 o 
   1   5   4        9.58        8.22      3.61 o 
   2   5   4       40.03       34.04      5.99 o 
   3   5   4       50.86       46.83      7.28 o 
   4   5   4       88.81       94.08     10.30 o 
   5   5   4        7.00       17.93      6.23 o 
   6   5   4        6.78       12.15      5.72 o 
   7   5   4        0.83        1.55      5.62 o 
   8   5   4        6.20       -5.11      6.21 o 
   9   5   4        6.31       18.47      8.64 o 
 -12   6   4        0.07        1.43      9.48 o 
 -11   6   4        4.10       -1.02      7.37 o 
 -10   6   4        0.08        2.12      7.48 o 
  -9   6   4        1.81        5.82      6.49 o 
  -8   6   4       55.89       69.29     10.28 o 
  -7   6   4        0.03        3.53      3.06 o 
  -6   6   4       62.87       90.34      7.51 o 
  -5   6   4       21.81       12.35      7.37 o 
  -4   6   4        2.64        3.71      2.40 o 
  -3   6   4      144.39      173.90      7.99 o 
  -2   6   4       28.56       36.31      4.53 o 
  -1   6   4        9.76        5.77      2.10 o 
   0   6   4       33.22       37.15      4.87 o 
   1   6   4       24.92       19.33      4.93 o 
   2   6   4      323.43      357.90     17.42 o 
   3   6   4      372.53      333.45     17.46 o 
   4   6   4       96.21       80.09     18.37 o 
   5   6   4        3.74        2.62      6.76 o 
   6   6   4       13.26        9.70      6.67 o 
   7   6   4        1.10        1.92      6.13 o 
   8   6   4        3.37        3.21      7.32 o 
 -11   7   4        4.28       -8.43     10.77 o 
 -10   7   4       11.01        8.98     12.01 o 
  -9   7   4        0.42       -6.71      6.71 o 
  -8   7   4        7.74        1.43      6.71 o 
  -7   7   4       20.11       13.35      8.13 o 
  -6   7   4        8.90       12.10      4.42 o 
  -5   7   4        5.99        8.83      4.12 o 
  -4   7   4       76.29       76.11      7.77 o 
  -3   7   4       57.67       59.18     10.33 o 
  -2   7   4       73.90       74.00      9.57 o 
  -1   7   4       35.40       41.43      5.34 o 
   0   7   4      268.07      278.10     12.41 o 
   1   7   4       15.43       10.79      4.05 o 
   2   7   4       12.56       15.23      5.83 o 
   3   7   4        6.23        3.76      5.53 o 
   4   7   4       40.62       38.04      8.25 o 
   5   7   4       59.69       65.93     16.10 o 
   6   7   4       43.51       51.04      9.95 o 
   7   7   4       15.84       14.07     17.22 o 
 -10   8   4        1.78        0.43      9.26 o 
  -9   8   4        7.96       15.45      8.88 o 
  -8   8   4       11.08       20.48      8.87 o 
  -7   8   4       19.79       18.99      5.74 o 
  -6   8   4       21.52       27.72      6.02 o 
  -5   8   4        1.01        1.38      4.36 o 
  -4   8   4       17.39       -4.23      4.71 o 
  -3   8   4       27.71       24.33     10.26 o 
  -2   8   4       10.09       11.82     11.56 o 
  -1   8   4        4.04        6.06      3.40 o 
   0   8   4       42.59       53.41      9.03 o 
   1   8   4       51.13       43.00      6.97 o 
   2   8   4        1.56       -0.67      4.41 o 
   3   8   4        2.01        2.53      8.74 o 
   4   8   4       62.27       61.21     10.26 o 
   5   8   4       20.15       10.94      7.51 o 
   6   8   4        0.25       -1.36      9.37 o 
  -9   9   4        4.80       -7.05     12.63 o 
  -8   9   4        0.11        4.22      8.87 o 
  -7   9   4        0.13       -3.87      7.92 o 
  -6   9   4        0.09        2.18      5.91 o 
  -5   9   4        0.30       -1.38      8.43 o 
  -4   9   4       54.02       66.99     10.36 o 
  -3   9   4      106.74      159.37     14.77 o 
  -2   9   4        1.32       -0.55      5.82 o 
  -1   9   4       13.07       13.43      6.97 o 
   0   9   4        9.01        6.01      4.42 o 
   1   9   4        4.79        1.65      6.44 o 
   2   9   4        6.35        9.80      5.77 o 
   3   9   4        4.86        7.72      5.99 o 
   4   9   4        0.90        5.22      6.28 o 
   5   9   4        2.91       -0.42     10.26 o 
  -7  10   4        2.68        6.27     14.48 o 
  -6  10   4        1.05        2.96     12.77 o 
  -5  10   4        1.33        7.03      7.27 o 
  -4  10   4       15.33       13.52      7.61 o 
  -3  10   4       16.02       24.06      8.59 o 
  -2  10   4       17.21       18.06      8.04 o 
  -1  10   4        5.23        8.37      8.94 o 
   0  10   4        9.45        5.11      9.17 o 
   1  10   4        9.03        3.37      9.51 o 
   2  10   4        1.59        8.27      8.31 o 
   3  10   4        8.70       13.19     14.05 o 
  -2  11   4        0.04       -2.99     10.01 o 
 -14   1   5        0.35        0.83     10.74 o 
 -13   1   5        0.88       -2.41      9.61 o 
 -12   1   5       31.47       22.49      7.02 o 
 -11   1   5       20.51       17.29      4.36 o 
 -10   1   5       12.51        8.55      5.28 o 
  -9   1   5        4.65        7.59      3.11 o 
  -8   1   5       45.74       49.83      3.83 o 
  -7   1   5      252.85      259.93      7.62 o 
  -6   1   5     1386.83     1437.84     26.70 o 
  -5   1   5      585.01      616.58     12.70 o 
  -4   1   5        3.04        1.49      1.61 o 
  -3   1   5     2503.07     2551.83     42.42 o 
  -2   1   5     1975.96     1942.24     32.97 o 
  -1   1   5      124.92      122.70      3.49 o 
   0   1   5      258.10      283.86      6.37 o 
   1   1   5       53.44       37.45      2.29 o 
   2   1   5       44.09       38.33      3.44 o 
   3   1   5       17.11        9.30      2.24 o 
   4   1   5        4.68        5.20      2.36 o 
   5   1   5      113.88      108.77      7.71 o 
   6   1   5      191.64      198.10     14.46 o 
   7   1   5        4.02        2.35      3.97 o 
   8   1   5        0.95        0.71      5.20 o 
   9   1   5        6.08        8.26      6.40 o 
  10   1   5        1.68        5.29     11.39 o 
 -14   2   5        4.20        8.23     12.53 o 
 -13   2   5        5.66        2.52      6.63 o 
 -12   2   5        0.39       -1.22      5.30 o 
 -11   2   5       46.45       43.81     10.17 o 
 -10   2   5        0.00       -3.02      3.02 o 
  -9   2   5      289.99      270.90     11.36 o 
  -8   2   5        3.77        2.47      2.60 o 
  -7   2   5        9.70        5.41      1.63 o 
  -6   2   5      952.75      933.28     23.12 o 
  -5   2   5       14.20        4.85      1.56 o 
  -4   2   5      514.52      426.69     11.18 o 
  -3   2   5     1849.44     1923.68     38.65 o 
  -2   2   5      546.46      502.13     10.50 o 
  -1   2   5      226.48      181.62      5.26 o 
   0   2   5      559.22      591.47     11.19 o 
   1   2   5       65.79       72.91      3.41 o 
   2   2   5        2.33        4.70      1.45 o 
   3   2   5        9.57       10.20      2.73 o 
   4   2   5        7.48        1.98      2.64 o 
   5   2   5        0.30        0.31      2.97 o 
   6   2   5        1.36        4.25      4.90 o 
   7   2   5        5.35        1.40      4.25 o 
   8   2   5       31.65       44.81      7.02 o 
   9   2   5        1.09       -1.05      6.04 o 
 -14   3   5        1.01        4.77      7.84 o 
 -13   3   5        0.25       10.38      7.26 o 
 -12   3   5        0.00        1.07      5.79 o 
 -11   3   5       25.85       22.87      6.87 o 
 -10   3   5      108.18       85.90     13.01 o 
  -9   3   5       82.85       78.71      8.46 o 
  -8   3   5       36.57       40.81      3.62 o 
  -7   3   5      403.87      424.52     11.00 o 
  -6   3   5      148.04      198.78      6.82 o 
  -5   3   5       22.32       35.80      3.78 o 
  -4   3   5      255.41      282.92      9.07 o 
  -3   3   5      359.49      337.81      9.44 o 
  -2   3   5        2.53        0.92      1.08 o 
  -1   3   5      700.97      665.29     12.46 o 
   0   3   5      125.52      166.87      5.33 o 
   1   3   5      153.56      166.71      6.66 o 
   2   3   5       37.11       30.31      4.03 o 
   3   3   5       65.53       82.83      6.58 o 
   4   3   5       52.93       59.37     13.35 o 
   5   3   5       36.03       30.52      5.06 o 
   6   3   5       51.27       50.22      6.58 o 
   7   3   5        1.22        1.93      5.21 o 
   8   3   5        1.08        1.25      4.82 o 
   9   3   5        5.13        8.92      7.73 o 
 -14   4   5        5.51        5.21     10.80 o 
 -13   4   5        8.69        4.38      7.61 o 
 -12   4   5        5.16        3.66      6.49 o 
 -11   4   5       28.21       44.04     16.07 o 
 -10   4   5        4.14        7.08      6.37 o 
  -9   4   5       10.67        3.04      6.02 o 
  -8   4   5      341.40      328.31     11.24 o 
  -7   4   5        3.90        3.33      1.93 o 
  -6   4   5      117.59      127.02      9.08 o 
  -5   4   5        0.38        2.74      1.74 o 
  -4   4   5        3.97       11.33      4.12 o 
  -3   4   5        0.20        2.65      1.46 o 
  -2   4   5      130.72      123.18      4.68 o 
  -1   4   5       51.16       64.01      3.32 o 
   0   4   5       21.82       14.80      3.09 o 
   1   4   5       10.21        4.86      2.67 o 
   2   4   5       22.45       12.00      4.07 o 
   3   4   5       24.54       17.08      8.02 o 
   4   4   5       74.50       75.43     14.04 o 
   5   4   5       46.79       54.64      6.76 o 
   6   4   5        3.29        6.76      4.26 o 
   7   4   5        9.09        9.66      6.54 o 
   8   4   5        4.10        4.53      7.97 o 
   9   4   5        0.12        5.20      7.11 o 
 -13   5   5        1.12       14.63     11.89 o 
 -12   5   5        0.33       -5.57      6.33 o 
 -11   5   5        0.12       -1.92      6.69 o 
 -10   5   5       49.70       49.62      9.91 o 
  -9   5   5        3.66        5.97      3.15 o 
  -8   5   5       58.23       63.54      5.93 o 
  -7   5   5      144.54      155.20      8.24 o 
  -6   5   5       27.03       30.91      3.68 o 
  -5   5   5      120.17      119.41      6.52 o 
  -4   5   5       42.45       32.89      3.72 o 
  -3   5   5      462.18      497.57     12.10 o 
  -2   5   5      490.27      491.42     10.91 o 
  -1   5   5       86.38      103.07      7.64 o 
   0   5   5       16.89       10.96      3.18 o 
   1   5   5        1.31        4.54      3.82 o 
   2   5   5       51.34       48.84     14.61 o 
   3   5   5       10.58        3.92      4.70 o 
   4   5   5        0.02       -4.19      4.82 o 
   5   5   5        0.47       -0.13      4.95 o 
   6   5   5        2.74        0.35      5.46 o 
   7   5   5        0.00       -0.99      5.93 o 
   8   5   5       18.72       12.44      7.71 o 
 -12   6   5        3.80        7.58      8.99 o 
 -11   6   5        2.69       10.74      7.66 o 
 -10   6   5        0.70       -1.17      6.43 o 
  -9   6   5        0.02       -2.18      3.18 o 
  -8   6   5       14.89       11.78      4.34 o 
  -7   6   5        6.09        6.20      3.32 o 
  -6   6   5      375.98      442.20     15.63 o 
  -5   6   5        2.55        2.20      2.58 o 
  -4   6   5      122.20      152.93      8.71 o 
  -3   6   5        5.73        5.83      2.99 o 
  -2   6   5        0.01       -1.81      2.19 o 
  -1   6   5        2.33        1.42      2.26 o 
   0   6   5       36.92       38.43     10.98 o 
   1   6   5       80.20       74.69      9.19 o 
   2   6   5       40.12       28.61      6.15 o 
   3   6   5       67.88       51.42     22.31 o 
   4   6   5       22.73       16.27      6.56 o 
   5   6   5        2.22        5.02      5.84 o 
   6   6   5        0.11       -3.01      5.69 o 
   7   6   5        0.75        7.11      6.99 o 
   8   6   5        7.14       13.01      9.40 o 
 -11   7   5        2.91       13.31      9.85 o 
 -10   7   5        0.02       -2.63      7.24 o 
  -9   7   5        0.04       -1.31      6.76 o 
  -8   7   5        8.30        7.35      4.37 o 
  -7   7   5        0.09        5.53      4.14 o 
  -6   7   5       59.98       62.74      7.93 o 
  -5   7   5      100.68      105.07     11.32 o 
  -4   7   5       51.87       57.00      7.98 o 
  -3   7   5       49.71       43.59      6.05 o 
  -2   7   5       18.19       15.50      4.06 o 
  -1   7   5       10.12        6.19      5.36 o 
   0   7   5      130.20      137.66      9.52 o 
   1   7   5      153.45      157.52     10.46 o 
   2   7   5        1.29        1.69      4.15 o 
   3   7   5       18.05       18.89      6.85 o 
   4   7   5       16.58        7.97      6.29 o 
   5   7   5       14.00        9.87      6.93 o 
   6   7   5        0.19       -6.56      6.56 o 
   7   7   5        4.24        5.85      9.47 o 
 -10   8   5        7.75        6.81      9.58 o 
  -9   8   5        0.06        7.70      8.21 o 
  -8   8   5        5.41       10.80      5.17 o 
  -7   8   5        1.62       -4.33      4.33 o 
  -6   8   5        6.43        6.49      4.83 o 
  -5   8   5        3.76        3.67      7.92 o 
  -4   8   5       26.01       39.25      8.66 o 
  -3   8   5        9.97       22.27      6.52 o 
  -2   8   5       92.71      105.25      9.02 o 
  -1   8   5       71.67       62.82      7.10 o 
   0   8   5        4.85        2.23      4.38 o 
   1   8   5        0.08        2.03      4.33 o 
   2   8   5       15.19       10.54      5.49 o 
   3   8   5        2.82        3.85      5.52 o 
   4   8   5        1.32       -4.22      5.25 o 
   5   8   5       44.26       51.46     11.26 o 
   6   8   5        0.00        2.50     10.46 o 
  -9   9   5        9.46        6.37     12.98 o 
  -8   9   5       11.30        3.85      8.85 o 
  -7   9   5        3.70        9.13      7.27 o 
  -6   9   5        0.29        1.25      6.35 o 
  -5   9   5        3.37        5.28      6.29 o 
  -4   9   5        6.62       10.96      6.86 o 
  -3   9   5        0.46       -2.01      9.61 o 
  -2   9   5       14.82       13.40      6.64 o 
  -1   9   5        1.56       -3.72      3.72 o 
   0   9   5        0.01        2.70      4.62 o 
   1   9   5        3.28       10.94      7.26 o 
   2   9   5        0.03        6.73      7.36 o 
   3   9   5        1.31       -0.29      5.88 o 
   4   9   5        0.04       -1.09      7.02 o 
  -7  10   5        3.96       17.53     14.00 o 
  -6  10   5        0.00        2.89     10.72 o 
  -5  10   5        0.01       13.27     10.01 o 
  -4  10   5        5.83       -4.33      6.80 o 
  -3  10   5        2.66        4.73      7.61 o 
  -2  10   5        1.03        2.23      7.21 o 
  -1  10   5       10.28        2.27      9.53 o 
   0  10   5        0.20        2.20      7.75 o 
   1  10   5       11.01       11.24      6.47 o 
   2  10   5       10.95       11.02      9.03 o 
 -14   0   6       18.47       24.39     12.36 o 
 -13   0   6       37.73       50.88     14.51 o 
 -12   0   6       22.10       17.18      9.46 o 
 -11   0   6       86.41      128.32     16.46 o 
 -10   0   6       73.55       80.92      7.87 o 
  -9   0   6       99.36       99.69     10.12 o 
  -8   0   6      139.62      149.33      8.84 o 
  -7   0   6       19.72       15.43      3.56 o 
  -6   0   6     1933.87     1820.80     46.69 o 
  -5   0   6      608.75      555.61     25.37 o 
  -4   0   6        1.55        1.24      2.42 o 
  -3   0   6       25.14       34.30      7.65 o 
  -2   0   6      796.21      797.70     17.09 o 
  -1   0   6     1433.57     1366.65     27.53 o 
   0   0   6      187.05      197.11      6.00 o 
   1   0   6      656.01      641.36     14.95 o 
   2   0   6     2926.40     3048.51     76.36 o 
   3   0   6      386.63      410.15     16.21 o 
   4   0   6        0.04        3.17      3.55 o 
   5   0   6        0.08       -3.25      4.05 o 
   6   0   6       33.25       44.21     10.32 o 
   7   0   6       60.96       48.69     11.92 o 
   8   0   6      110.89      187.38     21.81 o 
   9   0   6       22.21       33.88     13.29 o 
 -15   1   6        0.25       13.57     13.33 o 
 -14   1   6        1.35        3.96     10.93 o 
 -13   1   6        2.77       11.24      6.96 o 
 -12   1   6      219.91      281.63     37.93 o 
 -11   1   6       83.11       60.14      8.86 o 
 -10   1   6        8.61        8.04      4.68 o 
  -9   1   6       24.53       38.57      4.76 o 
  -8   1   6      545.29      530.99     15.73 o 
  -7   1   6       68.19       50.79      4.04 o 
  -6   1   6      436.66      444.52     10.55 o 
  -5   1   6      412.15      441.72     11.36 o 
  -4   1   6      367.37      372.04      9.88 o 
  -3   1   6      974.37      948.91     17.65 o 
  -2   1   6       49.86       37.19      2.32 o 
  -1   1   6        0.46        1.11      0.97 o 
   0   1   6      185.91      161.48      4.45 o 
   1   1   6        0.08        2.62      1.32 o 
   2   1   6      105.59       99.21      6.33 o 
   3   1   6        3.04        1.10      2.13 o 
   4   1   6        0.34        1.98      3.82 o 
   5   1   6       12.07       19.74      5.74 o 
   6   1   6       22.65       24.08      5.66 o 
   7   1   6       12.49       14.10      6.40 o 
   8   1   6        2.38        3.51      7.14 o 
   9   1   6        3.73       -5.45      7.31 o 
 -14   2   6       12.58       16.28     11.74 o 
 -13   2   6       14.52        7.65     10.42 o 
 -12   2   6       95.34      100.19      9.08 o 
 -11   2   6       61.24       70.52     11.99 o 
 -10   2   6      142.79      149.84      9.38 o 
  -9   2   6       31.06       20.21      3.99 o 
  -8   2   6       26.67       24.50      3.92 o 
  -7   2   6       76.80       67.80      4.73 o 
  -6   2   6      213.44      229.42      7.19 o 
  -5   2   6        0.05       -1.17      1.17 o 
  -4   2   6       30.01       37.34      4.10 o 
  -3   2   6      357.38      345.44      8.16 o 
  -2   2   6      375.69      430.65      9.73 o 
  -1   2   6      465.67      471.61      9.47 o 
   0   2   6      347.49      376.04      8.36 o 
   1   2   6        2.50       -0.12      1.42 o 
   2   2   6      132.81      133.23      7.09 o 
   3   2   6      188.57      198.92     13.74 o 
   4   2   6       99.94       97.98      7.60 o 
   5   2   6       71.57       80.73      9.18 o 
   6   2   6        8.32        3.86      4.42 o 
   7   2   6       25.35       23.59      6.52 o 
   8   2   6        4.09        9.34      6.69 o 
   9   2   6       14.97       13.86      8.14 o 
 -14   3   6        0.29       -3.20     10.43 o 
 -13   3   6        0.02        6.53      6.55 o 
 -12   3   6       43.26       52.98     12.36 o 
 -11   3   6       20.94       22.54      5.34 o 
 -10   3   6       14.51       10.62     10.34 o 
  -9   3   6       22.03       11.93      3.91 o 
  -8   3   6        1.03        1.09      1.73 o 
  -7   3   6      255.71      248.84      8.02 o 
  -6   3   6       54.02       79.07      4.71 o 
  -5   3   6     1002.99      993.13     35.75 o 
  -4   3   6     3158.61     3233.18     63.91 o 
  -3   3   6      783.92      837.68     16.68 o 
  -2   3   6     2792.42     2791.95     42.57 o 
  -1   3   6       14.78       13.41      1.84 o 
   0   3   6      501.08      589.37     13.01 o 
   1   3   6      264.47      240.38      8.36 o 
   2   3   6      136.21      149.15     14.23 o 
   3   3   6        4.49        7.86      3.25 o 
   4   3   6       12.38       10.29      3.81 o 
   5   3   6       90.04       87.18      7.85 o 
   6   3   6        5.08        8.17      6.00 o 
   7   3   6        0.34        2.07      4.90 o 
   8   3   6        0.14        8.51      5.96 o 
   9   3   6        0.00        5.57      9.91 o 
 -14   4   6        0.35       -4.26     11.01 o 
 -13   4   6        1.08        3.04      6.74 o 
 -12   4   6        0.73        6.98      6.81 o 
 -11   4   6       15.30       10.50      6.70 o 
 -10   4   6       37.52       30.00      8.85 o 
  -9   4   6      382.97      399.65     11.59 o 
  -8   4   6        2.79        0.58      2.42 o 
  -7   4   6      183.05      188.28     11.60 o 
  -6   4   6       65.50       62.27      4.65 o 
  -5   4   6      147.74      180.08      8.01 o 
  -4   4   6      206.11      190.05      8.25 o 
  -3   4   6      457.07      453.45     10.93 o 
  -2   4   6      740.13      789.28     14.98 o 
  -1   4   6      384.54      387.45     11.38 o 
   0   4   6       33.26       26.65      3.84 o 
   1   4   6       47.95       56.00      5.53 o 
   2   4   6      205.41      192.27     12.22 o 
   3   4   6        2.29        6.96      3.62 o 
   4   4   6      245.06      245.31     12.32 o 
   5   4   6        1.34        2.15      3.90 o 
   6   4   6       37.69       35.58      7.09 o 
   7   4   6        4.39        4.09      6.52 o 
   8   4   6        0.00       11.83      7.81 o 
 -13   5   6        0.24       -4.34      7.65 o 
 -12   5   6        0.07        1.99      7.49 o 
 -11   5   6        5.63        7.74      7.42 o 
 -10   5   6        0.59        0.72      3.84 o 
  -9   5   6       19.14       15.31      3.78 o 
  -8   5   6       91.30       88.01      6.04 o 
  -7   5   6        1.15        0.83      2.41 o 
  -6   5   6      316.98      323.53     15.11 o 
  -5   5   6      305.79      356.01     11.07 o 
  -4   5   6       42.18       42.88      4.75 o 
  -3   5   6       21.72       24.12      3.79 o 
  -2   5   6        0.63        3.86      2.89 o 
  -1   5   6      183.72      177.10     11.04 o 
   0   5   6        7.50        3.00      4.18 o 
   1   5   6      150.07      133.52      8.77 o 
   2   5   6       43.54       41.23      8.81 o 
   3   5   6       10.27        1.43      4.57 o 
   4   5   6        2.66        4.35      5.15 o 
   5   5   6       22.82        8.29      5.49 o 
   6   5   6        0.16        7.75      5.87 o 
   7   5   6       15.17       18.70      7.63 o 
   8   5   6        0.46        4.93      9.29 o 
 -13   6   6        1.30       -7.33     11.02 o 
 -12   6   6        3.52       14.32      9.03 o 
 -11   6   6        3.92        6.12      9.89 o 
 -10   6   6       19.36       15.30      4.46 o 
  -9   6   6       22.13       16.18      4.58 o 
  -8   6   6       38.45       42.34     13.54 o 
  -7   6   6       17.52        6.46      4.21 o 
  -6   6   6       36.62       35.06      7.22 o 
  -5   6   6       13.01       11.73      3.16 o 
  -4   6   6       15.35       11.20      4.65 o 
  -3   6   6      121.80      136.00     15.66 o 
  -2   6   6       40.03       43.23      5.40 o 
  -1   6   6        6.23        3.78      2.69 o 
   0   6   6        7.28        7.10      3.65 o 
   1   6   6      106.05      100.39      8.74 o 
   2   6   6        0.81       -3.18      4.05 o 
   3   6   6       16.65       22.96      5.64 o 
   4   6   6        5.99       14.89      6.52 o 
   5   6   6       28.18       29.02      8.03 o 
   6   6   6        0.34       -4.76      7.70 o 
   7   6   6        1.64        5.32      8.52 o 
 -12   7   6        4.61       24.63     15.42 o 
 -11   7   6        0.14       -7.92      7.92 o 
 -10   7   6        5.59        5.02      7.92 o 
  -9   7   6       38.71       31.29      5.88 o 
  -8   7   6       21.06       27.79      5.76 o 
  -7   7   6        2.01        4.07      4.06 o 
  -6   7   6       70.35       95.93      9.34 o 
  -5   7   6       11.01       13.91      4.09 o 
  -4   7   6       19.43       19.89      4.71 o 
  -3   7   6       47.14       39.07     22.92 o 
  -2   7   6        2.89       -3.01      3.01 o 
  -1   7   6        1.85       -0.62      3.51 o 
   0   7   6       40.03       35.39      5.76 o 
   1   7   6       38.79       51.04      7.03 o 
   2   7   6        1.02        1.65      4.64 o 
   3   7   6       12.11        6.15      5.25 o 
   4   7   6        7.67        5.19      5.25 o 
   5   7   6       18.63       30.68      7.15 o 
   6   7   6        0.01        1.03      8.92 o 
 -11   8   6        3.44       -0.92     12.54 o 
 -10   8   6        8.30       13.74      9.82 o 
  -9   8   6        7.02       13.15      8.66 o 
  -8   8   6        5.40       -0.02      5.02 o 
  -7   8   6        0.43        1.51      4.68 o 
  -6   8   6       14.81       19.01      6.97 o 
  -5   8   6        1.34        4.41      7.79 o 
  -4   8   6       12.81       20.36      6.56 o 
  -3   8   6       28.11       32.57      6.13 o 
  -2   8   6       36.14       26.40      7.99 o 
  -1   8   6        0.86       -1.05      3.97 o 
   0   8   6       10.81       12.26      5.58 o 
   1   8   6        1.21       -1.40      4.46 o 
   2   8   6        1.74       -0.19      5.22 o 
   3   8   6        9.20        1.92      5.74 o 
   4   8   6       43.07       45.09      8.60 o 
   5   8   6       52.94       53.98     10.45 o 
  -9   9   6        3.34       10.41      8.84 o 
  -8   9   6        0.74        3.96      6.59 o 
  -7   9   6        2.31       12.03      7.00 o 
  -6   9   6        9.51        7.18      7.20 o 
  -5   9   6       64.85       80.71     28.30 o 
  -4   9   6       11.82        8.19      6.97 o 
  -3   9   6        0.17        0.71      6.33 o 
  -2   9   6        2.50        7.24      8.72 o 
  -1   9   6        1.24       -0.98      4.59 o 
   0   9   6        0.22        9.02      5.38 o 
   1   9   6        0.93        6.78      5.09 o 
   2   9   6        4.76        7.32     12.34 o 
   3   9   6        0.24       -0.34      6.58 o 
  -7  10   6        4.32       -0.40      9.71 o 
  -6  10   6        1.37        4.34      7.56 o 
  -5  10   6        3.11        4.13      7.20 o 
  -4  10   6       19.30       16.64      8.55 o 
  -3  10   6       30.50       25.60      9.58 o 
  -2  10   6        0.05       -0.69      6.54 o 
  -1  10   6        0.46        0.27      8.09 o 
   0  10   6        0.06       -0.71      7.63 o 
   1  10   6        0.22        1.35      6.80 o 
 -15   1   7        0.09        0.31     11.65 o 
 -14   1   7        2.93       11.54      7.79 o 
 -13   1   7        9.68       13.06      6.92 o 
 -12   1   7        5.10       -2.35      6.05 o 
 -11   1   7      114.18      113.97      9.03 o 
 -10   1   7       41.41       44.66      6.32 o 
  -9   1   7       18.03       18.67      3.68 o 
  -8   1   7        0.48        1.47      1.89 o 
  -7   1   7       98.88      106.02      5.10 o 
  -6   1   7      101.85       68.78      4.30 o 
  -5   1   7      675.84      822.77     18.81 o 
  -4   1   7      532.41      497.18     10.77 o 
  -3   1   7      788.01      815.04     15.97 o 
  -2   1   7      199.83      239.07      6.01 o 
  -1   1   7      422.63      355.62      8.86 o 
   0   1   7        1.87        3.59      1.38 o 
   1   1   7      336.67      359.08      8.35 o 
   2   1   7       65.32       78.13      6.11 o 
   3   1   7       40.80       37.13      6.63 o 
   4   1   7       13.55       10.15      4.01 o 
   5   1   7      108.56      121.33     11.56 o 
   6   1   7        0.14        1.09      5.66 o 
   7   1   7        5.71       23.37      7.50 o 
   8   1   7       18.18       17.11      7.96 o 
 -14   2   7       20.56       28.37     13.31 o 
 -13   2   7       19.13       18.56      7.31 o 
 -12   2   7        8.20        5.38      4.65 o 
 -11   2   7        0.05       -0.73      3.56 o 
 -10   2   7       77.98       69.70      6.65 o 
  -9   2   7       28.58       26.61      9.71 o 
  -8   2   7      192.08      193.50      9.52 o 
  -7   2   7      137.16      135.65      8.23 o 
  -6   2   7       60.81       63.28      6.15 o 
  -5   2   7       22.42       27.30      3.04 o 
  -4   2   7      318.46      326.89      8.11 o 
  -3   2   7      289.79      298.95      7.74 o 
  -2   2   7      256.77      325.59     12.19 o 
  -1   2   7       23.70       21.92      2.06 o 
   0   2   7      457.00      466.63      8.79 o 
   1   2   7       38.63       31.55      2.81 o 
   2   2   7       19.84       20.05      3.53 o 
   3   2   7       21.13       12.52      3.79 o 
   4   2   7      337.59      377.17     14.61 o 
   5   2   7       25.31       23.90      5.87 o 
   6   2   7       23.27       24.28      6.16 o 
   7   2   7        6.83        3.98      6.53 o 
   8   2   7        2.52       -5.53      7.90 o 
 -14   3   7        3.46       17.96     11.87 o 
 -13   3   7        2.84        0.22      6.16 o 
 -12   3   7       38.93       40.14      8.66 o 
 -11   3   7       95.93       81.33     14.90 o 
 -10   3   7      243.39      225.93     11.77 o 
  -9   3   7        6.69        1.32      3.38 o 
  -8   3   7        1.03        2.10      1.77 o 
  -7   3   7       21.61       20.43      2.65 o 
  -6   3   7       24.52       22.32      3.07 o 
  -5   3   7      341.73      319.07     10.34 o 
  -4   3   7      189.49      216.44      8.18 o 
  -3   3   7        0.26        0.42      1.40 o 
  -2   3   7      238.18      208.25      8.46 o 
  -1   3   7       29.78       18.97      2.49 o 
   0   3   7      154.66      115.44      8.52 o 
   1   3   7      129.98      154.47      7.31 o 
   2   3   7       17.41       17.47      4.00 o 
   3   3   7       31.12       27.67      4.16 o 
   4   3   7       11.14       20.04      5.03 o 
   5   3   7        2.14       -1.55      3.93 o 
   6   3   7       33.12       45.63      8.42 o 
   7   3   7        1.35        3.99      5.51 o 
   8   3   7        1.49       -5.10      6.48 o 
 -14   4   7        6.53       29.59     13.06 o 
 -13   4   7        2.24        0.41      6.83 o 
 -12   4   7        1.63        7.35      6.93 o 
 -11   4   7       58.93       54.06      9.73 o 
 -10   4   7       12.39       10.96      3.08 o 
  -9   4   7        5.31        4.37      3.33 o 
  -8   4   7       36.98       37.81      3.94 o 
  -7   4   7        1.11        4.01      2.07 o 
  -6   4   7       67.30       73.32      8.46 o 
  -5   4   7       91.59      115.07      6.82 o 
  -4   4   7        2.93        1.54      2.09 o 
  -3   4   7      111.03      109.73      7.03 o 
  -2   4   7        0.18       -0.84      1.44 o 
  -1   4   7       89.72       91.54      5.63 o 
   0   4   7        1.89        9.83      2.88 o 
   1   4   7      240.32      233.87     13.06 o 
   2   4   7       16.40       20.45      3.73 o 
   3   4   7        2.17        3.80      3.29 o 
   4   4   7        2.15        3.88      4.11 o 
   5   4   7        0.10        5.04      4.66 o 
   6   4   7        3.53       -1.40      5.06 o 
   7   4   7        2.89       13.96      8.07 o 
 -14   5   7        3.66        0.86     11.05 o 
 -13   5   7        0.14       -1.21      7.76 o 
 -12   5   7        3.18        2.10      7.26 o 
 -11   5   7        1.76        0.57      6.47 o 
 -10   5   7       39.72       33.40      5.01 o 
  -9   5   7      175.83      168.74      9.66 o 
  -8   5   7      236.07      243.74     17.69 o 
  -7   5   7       32.49       34.35      4.20 o 
  -6   5   7       66.18       76.93      6.77 o 
  -5   5   7        1.88       -2.03      2.18 o 
  -4   5   7      137.06      143.01      8.78 o 
  -3   5   7       17.16        9.67      4.02 o 
  -2   5   7       12.26       14.16      2.87 o 
  -1   5   7      266.90      262.42      9.70 o 
   0   5   7       10.97        8.31      3.36 o 
   1   5   7      246.57      230.63     17.82 o 
   2   5   7       61.12       72.25      7.38 o 
   3   5   7        6.13       -0.48      3.66 o 
   4   5   7        0.04       -0.83      4.29 o 
   5   5   7        8.98        5.23      4.83 o 
   6   5   7       26.44       11.24      7.36 o 
   7   5   7        0.26       -5.11      8.26 o 
 -13   6   7        2.30        1.09     13.26 o 
 -12   6   7       17.93        4.91      8.41 o 
 -11   6   7        0.61        1.99      3.83 o 
 -10   6   7       17.17       10.82      4.68 o 
  -9   6   7        7.13        0.76      3.77 o 
  -8   6   7       36.60       36.00     12.07 o 
  -7   6   7        2.33        1.17      2.93 o 
  -6   6   7        0.17        1.04      2.77 o 
  -5   6   7        1.09        7.03      3.04 o 
  -4   6   7       81.27       72.46      8.35 o 
  -3   6   7       25.06       17.29      5.28 o 
  -2   6   7       92.50       81.62      7.57 o 
  -1   6   7      420.89      435.81     19.01 o 
   0   6   7        1.54        0.12      3.66 o 
   1   6   7       28.10       17.27      5.31 o 
   2   6   7        6.78        0.27      4.08 o 
   3   6   7        7.00        6.78      4.83 o 
   4   6   7        4.76        3.70      4.98 o 
   5   6   7        2.04        9.67      6.94 o 
   6   6   7        7.33       19.82     10.10 o 
 -12   7   7        0.96       -4.68     12.32 o 
 -11   7   7        0.10        6.06      8.48 o 
 -10   7   7        0.00       -0.06      4.09 o 
  -9   7   7        8.84       19.03      5.69 o 
  -8   7   7      121.30      147.03     19.88 o 
  -7   7   7       54.25       43.06      6.67 o 
  -6   7   7       18.57       19.25      5.19 o 
  -5   7   7       12.49       10.09      4.61 o 
  -4   7   7       32.06       35.91      6.83 o 
  -3   7   7       88.48       88.08     10.18 o 
  -2   7   7       23.91       15.11     11.19 o 
  -1   7   7        1.08        2.63      3.95 o 
   0   7   7        1.56        1.62      3.31 o 
   1   7   7        0.13       -4.26      4.26 o 
   2   7   7       25.60       25.21      6.00 o 
   3   7   7        0.50       -0.12      4.74 o 
   4   7   7        6.59        4.44      5.34 o 
   5   7   7        0.04        2.29      6.44 o 
 -11   8   7        2.10        0.21     13.99 o 
 -10   8   7       16.35       17.72      9.55 o 
  -9   8   7        2.16       -0.52      5.04 o 
  -8   8   7        0.10       -2.41      6.88 o 
  -7   8   7        9.98        3.19      6.21 o 
  -6   8   7       16.03       13.43      8.15 o 
  -5   8   7       43.02       34.75      8.11 o 
  -4   8   7        1.24        6.33      4.65 o 
  -3   8   7       68.68       65.74      9.49 o 
  -2   8   7       38.99       35.37      6.31 o 
  -1   8   7       11.86        2.73      4.26 o 
   0   8   7       28.65       28.77      6.56 o 
   1   8   7        3.49        5.20      7.04 o 
   2   8   7        0.15       -3.34      5.41 o 
   3   8   7        3.44        1.34      5.44 o 
   4   8   7        0.14       -4.32      6.54 o 
  -9   9   7        9.67        8.25      7.52 o 
  -8   9   7        4.37        7.03      9.79 o 
  -7   9   7       10.63        6.21      6.79 o 
  -6   9   7        8.62        9.42     14.20 o 
  -5   9   7        2.06        4.95      7.10 o 
  -4   9   7        6.52       10.37      6.74 o 
  -3   9   7        8.34       15.72      7.18 o 
  -2   9   7        3.36        6.28      4.91 o 
  -1   9   7        4.04        2.28      5.22 o 
   0   9   7        2.00        2.77      5.36 o 
   1   9   7        4.72        7.06      6.87 o 
   2   9   7        2.53       12.84      9.36 o 
   3   9   7        3.33        4.82      6.65 o 
  -7  10   7        2.65        1.34      7.79 o 
  -6  10   7        0.86        4.45      7.67 o 
  -5  10   7        1.33       -4.07      6.76 o 
  -4  10   7        0.08       -1.21     13.39 o 
  -3  10   7        9.81        6.65      7.49 o 
  -2  10   7        7.46        5.52      9.29 o 
  -1  10   7        9.00       20.83     11.22 o 
   0  10   7        1.22        0.54      7.59 o 
 -15   0   8        0.90      -10.83     10.83 o 
 -14   0   8       16.17        6.56      9.44 o 
 -13   0   8       82.19       77.07     14.91 o 
 -12   0   8      295.12      283.41     24.53 o 
 -11   0   8      529.65      533.41     31.46 o 
 -10   0   8        1.61       -1.96      4.78 o 
  -9   0   8        0.57        2.84      3.39 o 
  -8   0   8        3.33       23.32      4.44 o 
  -7   0   8      104.64      117.62     12.08 o 
  -6   0   8      547.93      621.12     29.52 o 
  -5   0   8      497.03      534.26     26.03 o 
  -4   0   8      232.79      231.04      8.44 o 
  -3   0   8      174.25      149.64      7.16 o 
  -2   0   8      289.64      351.25     12.55 o 
  -1   0   8      632.99      786.85     23.67 o 
   0   0   8      237.97      296.67      9.35 o 
   1   0   8       10.58        8.14      2.81 o 
   2   0   8       26.68       34.42      8.44 o 
   3   0   8      255.63      258.91     14.99 o 
   4   0   8        8.02       12.84      7.25 o 
   5   0   8       27.86       31.54     10.60 o 
   6   0   8       25.68       37.56     11.94 o 
   7   0   8       22.56       16.74     10.73 o 
   8   0   8        0.24        5.64     11.08 o 
 -15   1   8        2.05       15.82      8.67 o 
 -14   1   8        1.13        8.59      7.40 o 
 -13   1   8       46.10       64.44      9.62 o 
 -12   1   8        2.13        1.48      5.05 o 
 -11   1   8        0.15        0.33      3.66 o 
 -10   1   8       32.97       25.78      4.61 o 
  -9   1   8       66.31       73.92      6.42 o 
  -8   1   8      336.96      329.05     11.81 o 
  -7   1   8      587.73      631.39     21.71 o 
  -6   1   8        7.70        7.32      1.84 o 
  -5   1   8       29.84       31.47      5.63 o 
  -4   1   8       28.23       27.26      2.51 o 
  -3   1   8      499.56      493.16     11.16 o 
  -2   1   8      149.77      144.57      4.86 o 
  -1   1   8      116.95      109.44      5.65 o 
   0   1   8       77.55       91.48      4.09 o 
   1   1   8      700.90      708.03     14.93 o 
   2   1   8       69.78       69.07      4.59 o 
   3   1   8       16.82        8.72      3.87 o 
   4   1   8        7.42        5.82      4.03 o 
   5   1   8       57.42       52.55      8.47 o 
   6   1   8        0.04        1.02      6.08 o 
   7   1   8        2.64        2.60      6.77 o 
   8   1   8        1.69        5.34      8.04 o 
 -15   2   8        0.16      -10.18     10.18 o 
 -14   2   8        0.33        7.99      9.76 o 
 -13   2   8        1.81        4.62      6.18 o 
 -12   2   8        4.08        7.21      4.35 o 
 -11   2   8      211.11      185.76     21.05 o 
 -10   2   8       77.52       71.06      8.46 o 
  -9   2   8      110.90      106.95     10.00 o 
  -8   2   8       54.12       56.50      5.20 o 
  -7   2   8       92.43       57.15     13.29 o 
  -6   2   8       67.38       52.82      4.30 o 
  -5   2   8     1113.70     1177.30     28.97 o 
  -4   2   8      973.79     1001.07     22.90 o 
  -3   2   8        2.12        0.63      1.85 o 
  -2   2   8       41.41       44.24      4.70 o 
  -1   2   8      187.69      201.25      7.72 o 
   0   2   8      314.66      350.57      8.12 o 
   1   2   8      167.42      166.94      8.74 o 
   2   2   8      218.49      222.72     17.94 o 
   3   2   8      383.62      410.13     22.20 o 
   4   2   8        7.99        8.00      4.30 o 
   5   2   8        0.02        1.81      4.65 o 
   6   2   8        5.71        2.52      5.42 o 
   7   2   8        1.10        7.62      6.88 o 
 -14   3   8        3.28        6.22     11.18 o 
 -13   3   8       67.01       68.43     34.34 o 
 -12   3   8       30.54       26.84      6.01 o 
 -11   3   8      175.06      157.74     10.55 o 
 -10   3   8       83.80       97.60      8.31 o 
  -9   3   8       18.19       17.15      2.87 o 
  -8   3   8        0.13        0.88      2.76 o 
  -7   3   8      101.46       94.60      5.56 o 
  -6   3   8      274.48      281.95     11.13 o 
  -5   3   8       14.52       14.18      2.28 o 
  -4   3   8        8.71       12.16      2.16 o 
  -3   3   8       64.89       67.45      4.27 o 
  -2   3   8      218.32      237.62      6.84 o 
  -1   3   8       11.38       11.06      3.09 o 
   0   3   8       23.06       17.53      2.97 o 
   1   3   8       35.28       37.70      4.22 o 
   2   3   8      280.64      290.75     10.60 o 
   3   3   8      162.37      159.12     10.50 o 
   4   3   8        0.04        7.40      4.45 o 
   5   3   8        1.19        6.55      5.04 o 
   6   3   8        3.77       -0.31      5.67 o 
   7   3   8        0.34        2.92      6.49 o 
 -14   4   8       11.97       10.72      8.41 o 
 -13   4   8       40.18       78.77     11.93 o 
 -12   4   8       51.88       46.89     10.08 o 
 -11   4   8        0.00        0.22      4.47 o 
 -10   4   8      102.69      100.70      8.28 o 
  -9   4   8        0.39        0.81      2.34 o 
  -8   4   8       84.02       82.56      5.75 o 
  -7   4   8       71.06       71.71      5.39 o 
  -6   4   8       30.55       28.01      4.71 o 
  -5   4   8      259.07      266.86     11.11 o 
  -4   4   8      243.24      256.18     13.19 o 
  -3   4   8      244.96      251.88      8.01 o 
  -2   4   8      299.58      275.60     11.88 o 
  -1   4   8        1.45        3.73      2.38 o 
   0   4   8        9.56        5.48      2.63 o 
   1   4   8       12.03        5.77      3.24 o 
   2   4   8       23.14       22.36      4.27 o 
   3   4   8       81.29       76.40      8.05 o 
   4   4   8       72.94       92.72      9.26 o 
   5   4   8        3.53        0.92      4.75 o 
   6   4   8       19.14       18.37      8.26 o 
   7   4   8        1.00       10.38      8.02 o 
 -14   5   8        2.79        9.47     12.24 o 
 -13   5   8        5.14       12.40      8.98 o 
 -12   5   8        6.61        4.68      7.56 o 
 -11   5   8        6.74        6.23      3.76 o 
 -10   5   8        7.11        1.85      4.30 o 
  -9   5   8       33.45       34.49      4.44 o 
  -8   5   8       10.26        5.84      3.21 o 
  -7   5   8      142.18      160.45      8.25 o 
  -6   5   8        5.21        6.33      2.99 o 
  -5   5   8        1.40       -0.28      2.43 o 
  -4   5   8      238.21      283.87     11.35 o 
  -3   5   8        0.12       -1.44      3.64 o 
  -2   5   8      188.71      193.32      8.28 o 
  -1   5   8      346.54      367.06     11.87 o 
   0   5   8       51.74       41.70      4.85 o 
   1   5   8       74.49       48.86      8.16 o 
   2   5   8       27.62       30.49      6.00 o 
   3   5   8        2.16        5.68      4.58 o 
   4   5   8        0.01       -0.47      4.90 o 
   5   5   8        0.53       -1.74      7.43 o 
   6   5   8        2.63       -3.06      7.09 o 
 -13   6   8       32.43       34.00     15.11 o 
 -12   6   8        2.69       -2.46      7.82 o 
 -11   6   8        8.46        5.28      4.32 o 
 -10   6   8       12.13       15.50      4.88 o 
  -9   6   8        0.13       -1.55      4.01 o 
  -8   6   8       85.31       93.92     10.79 o 
  -7   6   8      205.74      192.51     10.88 o 
  -6   6   8       52.50       48.07      9.69 o 
  -5   6   8       19.37       16.07      4.99 o 
  -4   6   8        1.38        0.44      4.03 o 
  -3   6   8       26.02       15.33      5.33 o 
  -2   6   8       68.60       59.06      6.82 o 
  -1   6   8      163.96      158.23      9.29 o 
   0   6   8        0.25        2.46      3.27 o 
   1   6   8        6.88        2.39      4.32 o 
   2   6   8       12.03       14.82      6.83 o 
   3   6   8        9.25        5.83      5.43 o 
   4   6   8        1.24        9.84      6.45 o 
   5   6   8       14.08       18.67      8.47 o 
 -12   7   8        9.87        6.68     12.57 o 
 -11   7   8        3.82        1.42      4.51 o 
 -10   7   8       15.38       27.59      5.98 o 
  -9   7   8        7.58       10.24      5.46 o 
  -8   7   8       31.69       17.74      5.56 o 
  -7   7   8       63.15       60.44      7.59 o 
  -6   7   8       10.43       15.09      4.75 o 
  -5   7   8        5.60        6.15     12.66 o 
  -4   7   8       13.91       13.03      5.44 o 
  -3   7   8        8.59        3.97      5.33 o 
  -2   7   8       49.08       61.12     13.03 o 
  -1   7   8       33.64       31.67      7.70 o 
   0   7   8        2.90        3.10      3.80 o 
   1   7   8        7.56        7.32      4.55 o 
   2   7   8        0.25       -0.49      4.81 o 
   3   7   8        5.84       11.46      5.91 o 
   4   7   8        2.01        6.50      6.01 o 
 -11   8   8        0.79       -1.17      9.30 o 
 -10   8   8        0.43       -0.43      5.01 o 
  -9   8   8       14.03       13.15      6.04 o 
  -8   8   8       29.68       27.73      8.25 o 
  -7   8   8       18.34       27.53      7.86 o 
  -6   8   8       41.27       44.37      9.85 o 
  -5   8   8        2.04       -0.05      4.58 o 
  -4   8   8        0.00        4.56      5.72 o 
  -3   8   8        0.22       -2.06      4.51 o 
  -2   8   8        8.12        7.95      5.93 o 
  -1   8   8        6.57        7.13      5.30 o 
   0   8   8        7.80       14.78      6.41 o 
   1   8   8        0.74       -3.97      6.09 o 
   2   8   8        0.00        0.66      5.63 o 
   3   8   8        0.48       -6.09      6.51 o 
  -9   9   8        2.31       -5.10      7.28 o 
  -8   9   8       24.66       33.31      9.06 o 
  -7   9   8        7.41        0.80     11.68 o 
  -6   9   8       18.00       17.66     16.94 o 
  -5   9   8       46.84       43.14      9.58 o 
  -4   9   8        3.95       27.83      8.44 o 
  -3   9   8       14.57       14.99      7.09 o 
  -2   9   8        3.22        9.32      7.16 o 
  -1   9   8        0.01       -4.30      5.16 o 
   0   9   8        0.03        3.79      6.55 o 
   1   9   8        0.00        6.80     10.00 o 
   2   9   8        8.80       12.70     12.41 o 
  -6  10   8        2.04        4.73      8.31 o 
  -5  10   8        5.95        0.42      7.25 o 
  -4  10   8        1.88        1.75      7.15 o 
  -3  10   8        5.58        8.95      8.48 o 
  -2  10   8        1.29       -6.87      6.87 o 
  -1  10   8        0.76        2.86      6.28 o 
 -15   1   9        7.30       16.80      8.41 o 
 -14   1   9        6.21        3.01      6.96 o 
 -13   1   9       17.79        8.95      5.92 o 
 -12   1   9       29.90       46.88     10.58 o 
 -11   1   9        5.82        6.47      4.77 o 
 -10   1   9       15.64       11.96      5.05 o 
  -9   1   9        0.62        0.39      3.07 o 
  -8   1   9       12.50       11.84      3.57 o 
  -7   1   9        6.02        4.00      2.87 o 
  -6   1   9       50.28       40.47      3.72 o 
  -5   1   9        3.77        3.02      2.14 o 
  -4   1   9      356.91      329.02      8.69 o 
  -3   1   9       35.79       29.43      3.24 o 
  -2   1   9      249.94      215.71      6.33 o 
  -1   1   9       42.33       52.77      3.53 o 
   0   1   9       63.34       63.25      4.39 o 
   1   1   9        2.55        0.53      2.18 o 
   2   1   9        5.20        0.74      3.11 o 
   3   1   9      204.65      216.05     11.96 o 
   4   1   9       49.48       54.37      9.55 o 
   5   1   9        1.02        2.43      5.73 o 
   6   1   9        0.89        2.06      6.72 o 
   7   1   9        0.26        6.05     12.17 o 
 -15   2   9       15.48       24.94     13.27 o 
 -14   2   9        0.17       -6.35      6.35 o 
 -13   2   9       23.36       11.63      6.07 o 
 -12   2   9      103.52       99.68     11.31 o 
 -11   2   9      222.71      238.68     18.62 o 
 -10   2   9       43.24       48.10      5.96 o 
  -9   2   9      266.72      292.01     12.54 o 
  -8   2   9      167.14      171.36      6.99 o 
  -7   2   9       64.97       52.18      5.15 o 
  -6   2   9        9.98       11.25      2.39 o 
  -5   2   9       70.20       67.29      6.34 o 
  -4   2   9      121.75      138.66      6.37 o 
  -3   2   9      232.83      279.06      8.15 o 
  -2   2   9      482.12      479.23     10.76 o 
  -1   2   9        5.60        6.29      1.89 o 
   0   2   9       20.20       30.05      3.36 o 
   1   2   9       70.70       73.19      5.98 o 
   2   2   9        3.58       -3.39      3.39 o 
   3   2   9       41.62       34.67      7.60 o 
   4   2   9        8.02        7.92      5.05 o 
   5   2   9       49.81       48.71     18.20 o 
   6   2   9        1.29       -3.27      6.54 o 
   7   2   9        0.27        5.35      8.13 o 
 -14   3   9       35.80       36.79     13.67 o 
 -13   3   9        1.20        1.26      5.17 o 
 -12   3   9        6.81        4.14      4.76 o 
 -11   3   9        0.49        0.15      4.16 o 
 -10   3   9       35.47       37.05      6.77 o 
  -9   3   9      240.82      238.38      8.94 o 
  -8   3   9       18.90       26.46      3.46 o 
  -7   3   9        2.14        1.21      1.87 o 
  -6   3   9        1.24        1.29      2.26 o 
  -5   3   9       63.03       71.14      4.45 o 
  -4   3   9      208.44      208.31      7.05 o 
  -3   3   9       47.86       53.04      4.08 o 
  -2   3   9        2.91        1.85      1.94 o 
  -1   3   9      314.68      300.65      9.96 o 
   0   3   9      169.57      194.99     11.50 o 
   1   3   9       12.31        9.44      2.93 o 
   2   3   9      214.62      207.43     18.90 o 
   3   3   9       42.45       31.21      8.57 o 
   4   3   9       16.24       12.54      5.17 o 
   5   3   9       13.05       22.23      6.39 o 
   6   3   9        0.27        3.02      5.97 o 
 -14   4   9        6.91        6.89      8.92 o 
 -13   4   9        6.28        0.87      7.76 o 
 -12   4   9        1.52       -0.46      6.21 o 
 -11   4   9       16.83       14.89      5.42 o 
 -10   4   9       40.40       40.68      8.12 o 
  -9   4   9        0.83        3.08      2.71 o 
  -8   4   9       43.61       46.50      7.33 o 
  -7   4   9      112.11      114.18      7.51 o 
  -6   4   9       10.26       13.88      3.34 o 
  -5   4   9       16.69       16.84      4.25 o 
  -4   4   9     1069.45     1128.91     47.10 o 
  -3   4   9       42.08       43.96      4.67 o 
  -2   4   9        5.55        1.57      2.30 o 
  -1   4   9      439.53      421.51     12.60 o 
   0   4   9      125.41      103.74      7.11 o 
   1   4   9       69.05       68.88      5.94 o 
   2   4   9       25.11       20.32      9.23 o 
   3   4   9        4.80        3.41      4.61 o 
   4   4   9       21.29       17.35      5.87 o 
   5   4   9       14.63       14.91      6.49 o 
   6   4   9        5.78       -0.16      7.51 o 
 -14   5   9        3.65        2.42     12.10 o 
 -13   5   9        0.06        6.84      8.50 o 
 -12   5   9        5.89       11.87      9.11 o 
 -11   5   9       42.11       36.79      5.77 o 
 -10   5   9       39.08       39.14      7.91 o 
  -9   5   9        0.44        2.60      3.06 o 
  -8   5   9       85.50       67.41      5.84 o 
  -7   5   9      241.53      243.78     13.96 o 
  -6   5   9       62.91       59.14      6.05 o 
  -5   5   9        0.98        4.65      2.88 o 
  -4   5   9       37.08       36.44      6.40 o 
  -3   5   9      382.63      398.24     18.21 o 
  -2   5   9       66.49       67.23      5.70 o 
  -1   5   9       62.73       68.10      5.93 o 
   0   5   9        1.67        7.67      3.84 o 
   1   5   9        6.46        3.85      3.67 o 
   2   5   9       10.83        6.42      6.68 o 
   3   5   9        0.05        4.75      6.64 o 
   4   5   9       11.19       17.07      7.72 o 
   5   5   9        0.24       14.29      8.07 o 
 -13   6   9        5.33        0.48     13.83 o 
 -12   6   9       11.31       16.21      5.41 o 
 -11   6   9        5.52        3.71      4.02 o 
 -10   6   9        4.68        2.91      4.23 o 
  -9   6   9       21.12       22.91      4.68 o 
  -8   6   9        0.88       -0.40      3.49 o 
  -7   6   9        1.64       -1.70      3.07 o 
  -6   6   9       33.48       38.46      6.72 o 
  -5   6   9        4.22        3.94      4.44 o 
  -4   6   9       21.79       17.05      8.24 o 
  -3   6   9        0.50       -0.17      3.85 o 
  -2   6   9        4.19        2.16      4.07 o 
  -1   6   9        8.19        5.06      3.35 o 
   0   6   9        0.97        2.70      3.73 o 
   1   6   9        1.28        1.71      3.66 o 
   2   6   9        3.64        3.52      4.97 o 
   3   6   9        2.62        1.85      5.26 o 
   4   6   9        1.57       -0.31      6.82 o 
   5   6   9        0.02        8.39      9.89 o 
 -12   7   9       10.02       11.17      5.65 o 
 -11   7   9        0.61        6.03      4.84 o 
 -10   7   9        6.36        4.54      6.89 o 
  -9   7   9        7.64        5.01      4.89 o 
  -8   7   9        0.02       -2.98      4.12 o 
  -7   7   9        5.17       12.32      7.66 o 
  -6   7   9        8.22        9.46      4.51 o 
  -5   7   9       72.36       62.81     15.78 o 
  -4   7   9      127.54      136.07     12.94 o 
  -3   7   9       67.70       63.73      9.50 o 
  -2   7   9        3.51        3.28      4.67 o 
  -1   7   9       43.59       34.13      6.92 o 
   0   7   9       15.32       21.82      7.05 o 
   1   7   9        0.34        2.71      4.86 o 
   2   7   9        0.15       -3.89      4.58 o 
   3   7   9        0.23        6.44      6.16 o 
   4   7   9        0.99       -1.35      8.72 o 
 -11   8   9        4.08        1.13      5.80 o 
 -10   8   9        0.28        4.37      7.60 o 
  -9   8   9        0.49        7.41      6.63 o 
  -8   8   9        0.59        7.24      8.46 o 
  -7   8   9        6.56        8.09      6.74 o 
  -6   8   9       13.87       10.61      6.21 o 
  -5   8   9       13.18       12.17     15.59 o 
  -4   8   9        1.15        3.33      5.78 o 
  -3   8   9        7.57        7.11      6.64 o 
  -2   8   9        1.12        1.72      4.80 o 
  -1   8   9        1.34        7.16      5.88 o 
   0   8   9       14.60        8.92      6.51 o 
   1   8   9        1.70        5.97      7.45 o 
   2   8   9        8.99       17.66      7.64 o 
  -9   9   9        7.20       11.68      7.62 o 
  -8   9   9        0.66        0.64      7.30 o 
  -7   9   9        2.29       -0.18      7.33 o 
  -6   9   9        2.40        4.29      7.28 o 
  -5   9   9        0.28        2.30      5.92 o 
  -4   9   9        0.91        3.90      5.37 o 
  -3   9   9        0.41       -2.42      6.66 o 
  -2   9   9       11.26       11.25      7.13 o 
  -1   9   9        0.83       -5.77      6.05 o 
   0   9   9        5.91        6.64      7.38 o 
  -6  10   9        7.60        4.30     11.48 o 
  -5  10   9       21.43       28.40      9.03 o 
  -4  10   9        8.18        8.20      7.78 o 
  -3  10   9        0.33        0.95      7.76 o 
 -15   0  10        4.91       -0.45     10.41 o 
 -14   0  10       62.91       81.35     15.89 o 
 -13   0  10        4.15       10.65      7.94 o 
 -12   0  10      188.93      164.45     19.53 o 
 -11   0  10        3.13       11.08      7.08 o 
 -10   0  10       16.07       10.21      6.15 o 
  -9   0  10      163.22      205.50     11.94 o 
  -8   0  10      125.39       91.53     12.55 o 
  -7   0  10      495.98      511.13     27.72 o 
  -6   0  10       12.51        8.41      4.72 o 
  -5   0  10      305.88      311.80     19.61 o 
  -4   0  10      542.44      527.69     13.69 o 
  -3   0  10      648.27      739.62     26.73 o 
  -2   0  10        8.09        7.80      2.92 o 
  -1   0  10        1.06        3.02      3.10 o 
   0   0  10        7.86       10.85      5.31 o 
   1   0  10        6.05        6.11      3.63 o 
   2   0  10        3.37       -1.48      5.87 o 
   3   0  10      343.31      317.14     26.19 o 
   4   0  10      102.34      111.32     18.10 o 
   5   0  10       33.20       25.31     12.72 o 
   6   0  10        3.69        9.26     11.59 o 
 -16   1  10        0.07      -10.83     12.60 o 
 -15   1  10        0.17       -0.23      7.06 o 
 -14   1  10        2.84       -3.84      5.70 o 
 -13   1  10       42.14       73.24     10.33 o 
 -12   1  10      154.33      167.99     39.05 o 
 -11   1  10       81.82       77.72      9.58 o 
 -10   1  10      323.35      328.92     21.44 o 
  -9   1  10       68.76       54.92      6.04 o 
  -8   1  10        0.07        4.23      3.52 o 
  -7   1  10      198.49      230.07      8.78 o 
  -6   1  10      119.96      130.32     13.99 o 
  -5   1  10      142.01      140.25     10.50 o 
  -4   1  10      226.05      251.33      7.68 o 
  -3   1  10      535.59      573.20     14.31 o 
  -2   1  10        8.99        4.31      1.93 o 
  -1   1  10        0.46        0.34      1.71 o 
   0   1  10       44.74       44.87      4.16 o 
   1   1  10      171.63      197.06     14.17 o 
   2   1  10        3.11        2.01      3.98 o 
   3   1  10       78.26       83.44     10.29 o 
   4   1  10        7.33        4.05      9.79 o 
   5   1  10       53.77       59.51     13.10 o 
   6   1  10       22.23       25.16     11.61 o 
 -15   2  10        1.51       10.28      7.64 o 
 -14   2  10       16.04       22.50     18.63 o 
 -13   2  10        0.07        7.95      7.44 o 
 -12   2  10       13.00        6.96      4.46 o 
 -11   2  10       10.47        4.95      4.23 o 
 -10   2  10       49.50       44.64     11.58 o 
  -9   2  10       61.57       64.97      6.84 o 
  -8   2  10      207.33      189.41      9.28 o 
  -7   2  10        4.66        2.41      3.08 o 
  -6   2  10      402.85      398.23     12.20 o 
  -5   2  10       45.99       42.94      3.58 o 
  -4   2  10      242.76      248.55      7.90 o 
  -3   2  10       32.04       26.94      3.43 o 
  -2   2  10       28.07       28.19      3.05 o 
  -1   2  10       14.65       12.79      3.64 o 
   0   2  10      135.14      134.60      8.01 o 
   1   2  10      142.45      144.38      8.68 o 
   2   2  10        2.63        5.42      4.22 o 
   3   2  10        2.15        6.84      4.26 o 
   4   2  10        8.04        8.35      5.11 o 
   5   2  10       20.34       18.14      8.16 o 
   6   2  10        0.01       -4.43      7.65 o 
 -14   3  10       27.20       34.53      9.35 o 
 -13   3  10        0.14        0.62      5.03 o 
 -12   3  10       38.61       40.62      6.92 o 
 -11   3  10        7.26       11.13      4.93 o 
 -10   3  10        2.45       -2.47      2.47 o 
  -9   3  10       26.45       18.91      3.49 o 
  -8   3  10        4.58       10.69      3.21 o 
  -7   3  10      266.84      283.67     10.57 o 
  -6   3  10      296.73      322.79     11.31 o 
  -5   3  10      107.31      112.76      5.68 o 
  -4   3  10       13.72       13.63      2.68 o 
  -3   3  10       29.36       30.66      4.53 o 
  -2   3  10       19.68       14.27      3.31 o 
  -1   3  10        2.34        4.14      2.74 o 
   0   3  10       21.38       26.84      3.88 o 
   1   3  10        7.50       -2.81      4.03 o 
   2   3  10        3.46       -0.73      4.05 o 
   3   3  10        4.87        2.95      6.56 o 
   4   3  10        1.02        1.19      6.06 o 
   5   3  10        0.32       -1.42      5.53 o 
   6   3  10        0.58        3.87      7.87 o 
 -14   4  10        4.80        1.87     10.95 o 
 -13   4  10       17.06       12.22      8.25 o 
 -12   4  10       81.10       73.36      8.91 o 
 -11   4  10        7.52       10.63      3.48 o 
 -10   4  10      146.42      149.78      8.17 o 
  -9   4  10      297.86      341.18     22.35 o 
  -8   4  10      181.35      176.63      9.34 o 
  -7   4  10       14.94        8.82      3.39 o 
  -6   4  10      381.88      379.27     16.37 o 
  -5   4  10      177.92      209.09      9.78 o 
  -4   4  10        4.49        3.06      3.51 o 
  -3   4  10      108.05      109.78      7.45 o 
  -2   4  10       29.78       31.44      5.95 o 
  -1   4  10      168.37      170.44      9.09 o 
   0   4  10       44.08       25.81      7.27 o 
   1   4  10       57.78       86.69      8.85 o 
   2   4  10       44.19       58.94      6.56 o 
   3   4  10        0.14        3.91      5.50 o 
   4   4  10       23.53       27.46     12.26 o 
   5   4  10       21.76        7.38      9.23 o 
 -14   5  10       22.86       20.30     14.90 o 
 -13   5  10        0.07        8.99      8.57 o 
 -12   5  10       77.09      120.37     15.17 o 
 -11   5  10       45.27       62.74      7.85 o 
 -10   5  10       28.90       25.34      4.56 o 
  -9   5  10      168.14      187.07     19.51 o 
  -8   5  10      222.55      240.35     10.56 o 
  -7   5  10       12.16       16.13      4.16 o 
  -6   5  10        7.94       11.28      4.01 o 
  -5   5  10      110.34       99.90      9.80 o 
  -4   5  10      119.10      108.65     10.65 o 
  -3   5  10       99.27       92.73     10.14 o 
  -2   5  10       67.88       68.54      8.37 o 
  -1   5  10       43.27       53.56      5.61 o 
   0   5  10       46.43       59.21      9.73 o 
   1   5  10       11.30       17.33      6.19 o 
   2   5  10        6.45        4.80      5.00 o 
   3   5  10        4.89        4.16      6.59 o 
   4   5  10        0.09        4.24      8.31 o 
 -13   6  10       11.00        6.13      9.08 o 
 -12   6  10        8.67       18.49      5.37 o 
 -11   6  10        0.14       -0.92      7.50 o 
 -10   6  10        6.89        3.53      4.01 o 
  -9   6  10       20.91       22.82      4.61 o 
  -8   6  10        0.81        0.80      3.25 o 
  -7   6  10        7.13        6.30      4.65 o 
  -6   6  10      130.69      139.99     19.08 o 
  -5   6  10       45.54       37.91     11.79 o 
  -4   6  10       82.66       77.78     13.54 o 
  -3   6  10       20.41       15.62     20.21 o 
  -2   6  10        0.87       -3.75      3.75 o 
  -1   6  10        5.50        0.76      4.39 o 
   0   6  10        2.44        0.76      3.97 o 
   1   6  10        0.09       -0.93      6.24 o 
   2   6  10       41.37       56.06     17.20 o 
   3   6  10       12.40       18.36      8.70 o 
   4   6  10       10.46        1.73      9.96 o 
 -12   7  10        2.03       10.76      5.74 o 
 -11   7  10        1.60        0.94      5.86 o 
 -10   7  10        6.43        5.08      6.48 o 
  -9   7  10       41.15       37.15      7.14 o 
  -8   7  10      108.63      131.02     14.51 o 
  -7   7  10       99.98      120.84     10.51 o 
  -6   7  10       22.34       28.23      7.16 o 
  -5   7  10       29.14       32.07      7.70 o 
  -4   7  10        0.09       -1.75      5.12 o 
  -3   7  10       15.56       15.60      6.78 o 
  -2   7  10        0.37       -3.22      4.53 o 
  -1   7  10       10.36        7.40      5.61 o 
   0   7  10       19.17       27.20      7.57 o 
   1   7  10        4.63       -0.03      5.26 o 
   2   7  10        5.88       10.70     10.71 o 
   3   7  10        2.13        9.94     10.29 o 
 -11   8  10        0.18        2.16      8.42 o 
 -10   8  10        7.55        3.63      6.81 o 
  -9   8  10       13.71       19.13      8.07 o 
  -8   8  10        2.61       -6.17      6.17 o 
  -7   8  10        2.68        5.27      6.92 o 
  -6   8  10        9.86       11.76      5.96 o 
  -5   8  10        1.23        0.05      7.01 o 
  -4   8  10        6.07        4.32      6.34 o 
  -3   8  10        0.15        0.47      7.50 o 
  -2   8  10        1.04       -6.20      6.20 o 
  -1   8  10        0.45       -4.34      6.01 o 
   0   8  10        0.12        0.72      6.84 o 
   1   8  10        5.27       -7.14     10.21 o 
  -9   9  10        2.42       -1.56      8.92 o 
  -8   9  10        2.71       -3.13      7.28 o 
  -7   9  10       20.27       17.40      8.27 o 
  -6   9  10        2.98        5.17      7.16 o 
  -5   9  10        0.57        0.19      6.43 o 
  -4   9  10        2.85        1.17      6.84 o 
  -3   9  10        2.33       -0.30      7.34 o 
  -2   9  10        4.58        3.91      8.12 o 
  -1   9  10        2.96       -1.81     10.64 o 
 -16   1  11        1.45       18.28     12.54 o 
 -15   1  11        0.81       -8.09      8.09 o 
 -14   1  11        2.59        4.83      9.16 o 
 -13   1  11       12.15       16.20      6.86 o 
 -12   1  11       46.17       38.61      8.72 o 
 -11   1  11       10.15        2.53      5.73 o 
 -10   1  11      288.45      290.41     15.23 o 
  -9   1  11        5.17        4.53      4.33 o 
  -8   1  11        0.31        1.79      3.93 o 
  -7   1  11       53.31       70.82      6.95 o 
  -6   1  11       12.70       10.26      2.65 o 
  -5   1  11        0.95        0.36      1.65 o 
  -4   1  11        0.01        0.15      1.85 o 
  -3   1  11        3.73        5.36      2.02 o 
  -2   1  11        3.18        5.23      2.07 o 
  -1   1  11        0.19        0.64      2.57 o 
   0   1  11       56.21       57.21      6.77 o 
   1   1  11       63.77       79.03      6.99 o 
   2   1  11       19.36       17.02      4.85 o 
   3   1  11       26.06       32.06      8.01 o 
   4   1  11        9.57       13.67     18.85 o 
   5   1  11       17.59       24.11     10.61 o 
 -15   2  11        0.01       -6.84      6.84 o 
 -14   2  11       15.36        8.43      7.13 o 
 -13   2  11       54.44       44.75     10.27 o 
 -12   2  11       29.61       17.23      6.75 o 
 -11   2  11      261.96      243.85     18.05 o 
 -10   2  11       69.47       82.71     11.15 o 
  -9   2  11       87.26       70.69      6.06 o 
  -8   2  11      139.14      130.70      7.46 o 
  -7   2  11      139.42      147.74      7.72 o 
  -6   2  11       31.44       34.72      4.11 o 
  -5   2  11      243.03      254.04      8.52 o 
  -4   2  11      213.37      235.56      8.49 o 
  -3   2  11       93.58       81.19      5.31 o 
  -2   2  11      135.86      129.52      6.07 o 
  -1   2  11      290.81      290.42     13.06 o 
   0   2  11      133.41      134.99      8.58 o 
   1   2  11       56.91       48.74      6.18 o 
   2   2  11        0.59        5.47      4.45 o 
   3   2  11       43.19       39.69      7.29 o 
   4   2  11        7.88       -3.57      6.95 o 
   5   2  11        0.28        0.54      8.54 o 
 -14   3  11        1.42        6.28      7.23 o 
 -13   3  11        0.14       -3.47      5.16 o 
 -12   3  11        2.16        2.82      4.72 o 
 -11   3  11       58.63       61.94      9.86 o 
 -10   3  11        5.03       -0.23      2.77 o 
  -9   3  11       94.72       80.48      5.94 o 
  -8   3  11      232.17      235.58     14.36 o 
  -7   3  11        0.49        1.09      2.63 o 
  -6   3  11       13.90       15.76      3.21 o 
  -5   3  11      157.24      157.15      7.03 o 
  -4   3  11       66.67       70.60      5.13 o 
  -3   3  11      223.91      227.77     16.34 o 
  -2   3  11       43.25       38.37      5.17 o 
  -1   3  11       51.33       60.60      5.74 o 
   0   3  11        8.18        0.58      3.66 o 
   1   3  11       30.04       28.39      5.52 o 
   2   3  11        0.00        1.11      4.53 o 
   3   3  11        6.09        6.13      5.84 o 
   4   3  11        8.94        8.38      6.46 o 
   5   3  11        0.41       -2.89      7.16 o 
 -14   4  11        1.22       -1.70      8.41 o 
 -13   4  11       29.72       35.10      7.56 o 
 -12   4  11       47.08       40.45      7.43 o 
 -11   4  11       10.99        7.88      3.39 o 
 -10   4  11        0.00       -0.54      2.94 o 
  -9   4  11       71.27       65.20      7.03 o 
  -8   4  11       48.49       57.30     16.91 o 
  -7   4  11       58.21       69.57      6.94 o 
  -6   4  11      317.89      327.05     16.91 o 
  -5   4  11        0.19       -0.07      2.79 o 
  -4   4  11       28.51       25.71      5.94 o 
  -3   4  11      104.17      102.72      7.88 o 
  -2   4  11        1.06        0.60      3.42 o 
  -1   4  11       49.67       47.13      5.54 o 
   0   4  11       35.80       34.57      5.44 o 
   1   4  11        0.05       -2.51      4.89 o 
   2   4  11        0.73        0.54      4.99 o 
   3   4  11        2.06        5.39      6.21 o 
   4   4  11        0.14       -2.50      6.81 o 
 -14   5  11        1.58        1.99     13.17 o 
 -13   5  11       11.78       11.64      9.08 o 
 -12   5  11        1.49        3.83      3.70 o 
 -11   5  11        2.78        6.35      3.78 o 
 -10   5  11       10.90        7.84      3.80 o 
  -9   5  11        1.33        6.52      3.72 o 
  -8   5  11       35.13       28.64      4.83 o 
  -7   5  11        8.54        6.39      3.92 o 
  -6   5  11      184.54      202.88     13.92 o 
  -5   5  11      107.69      129.57     11.78 o 
  -4   5  11        2.91        0.48      4.39 o 
  -3   5  11      128.53      130.00     14.86 o 
  -2   5  11       37.15       42.73      6.08 o 
  -1   5  11        4.99        6.30      3.92 o 
   0   5  11        2.44        2.35      4.05 o 
   1   5  11        0.94        5.90      5.85 o 
   2   5  11        4.60        8.51      7.26 o 
   3   5  11        3.24       10.83     10.09 o 
   4   5  11       12.38       10.49     11.04 o 
 -13   6  11       17.68        8.86     15.41 o 
 -12   6  11       15.20       18.98      5.37 o 
 -11   6  11       91.12      122.50     13.38 o 
 -10   6  11        4.03        8.82      4.12 o 
  -9   6  11       21.87       17.48      4.75 o 
  -8   6  11       13.57       12.81      4.17 o 
  -7   6  11       42.81       46.41     10.57 o 
  -6   6  11       14.38       15.76      6.45 o 
  -5   6  11       38.08       33.70     10.61 o 
  -4   6  11       10.85        8.84      5.24 o 
  -3   6  11       41.17       49.06     10.72 o 
  -2   6  11        0.16        4.92      5.61 o 
  -1   6  11        1.06       -1.29      6.76 o 
   0   6  11        0.01       -0.01      4.64 o 
   1   6  11        9.36       18.32     10.24 o 
   2   6  11        9.76       12.09     13.20 o 
   3   6  11        1.44       -1.49      9.33 o 
 -12   7  11        0.04       -1.21      5.44 o 
 -11   7  11        0.34       -4.75      4.75 o 
 -10   7  11        1.55        4.10      5.42 o 
  -9   7  11        1.66       -3.74      4.50 o 
  -8   7  11        5.12        1.57      5.08 o 
  -7   7  11        0.88       -3.49      5.34 o 
  -6   7  11        7.61       14.38      8.51 o 
  -5   7  11        4.62        6.08      6.02 o 
  -4   7  11        9.27       11.83     14.32 o 
  -3   7  11        1.25       -5.34      5.58 o 
  -2   7  11        2.40        8.39      6.88 o 
  -1   7  11        1.59        4.43      6.10 o 
   0   7  11        1.82       -0.72      6.94 o 
   1   7  11        0.13       -2.23      5.82 o 
   2   7  11        7.66        8.72      9.55 o 
 -11   8  11        7.14       15.25      7.55 o 
 -10   8  11       15.95       20.43      7.94 o 
  -9   8  11        1.24       -0.05     11.22 o 
  -8   8  11       10.60       10.36      6.70 o 
  -7   8  11        0.01       -0.87      7.02 o 
  -6   8  11        3.26        0.71      5.53 o 
  -5   8  11        7.46        7.84      6.29 o 
  -4   8  11       12.11       33.25      9.12 o 
  -3   8  11        0.51       -2.39      6.62 o 
  -2   8  11        1.39        0.10      7.15 o 
  -1   8  11        0.14       -0.57      6.68 o 
   0   8  11        0.73        7.69     12.28 o 
  -8   9  11        0.00        3.45      8.09 o 
  -7   9  11       10.12        2.85      8.14 o 
  -6   9  11        9.94       -5.84      9.51 o 
  -5   9  11        1.46       -3.85      6.97 o 
  -4   9  11        0.46        6.04     11.39 o 
  -3   9  11        1.92       -0.75      7.81 o 
  -2   9  11        0.45       16.67     11.68 o 
 -15   0  12        1.71        6.56     10.40 o 
 -14   0  12        0.99        7.62      9.87 o 
 -13   0  12        4.17       11.16      8.51 o 
 -12   0  12      112.87      143.58     18.83 o 
 -10   0  12      263.52      298.88     24.30 o 
  -9   0  12      225.94      200.44     19.44 o 
  -8   0  12       58.22       76.51     12.46 o 
  -7   0  12     1400.64     1400.80     60.14 o 
  -6   0  12       43.09       50.64      9.85 o 
  -5   0  12      741.45      748.24     37.31 o 
  -4   0  12      203.20      211.02     20.08 o 
  -3   0  12        3.07       -0.79      4.30 o 
  -2   0  12      311.04      282.34     16.55 o 
  -1   0  12      117.74      142.29     24.90 o 
   0   0  12      114.41      122.56     11.81 o 
   2   0  12       65.54       78.52     15.25 o 
   3   0  12        2.10        2.69      9.98 o 
   4   0  12        0.01        4.07     11.39 o 
 -16   1  12        0.38       -8.71     10.39 o 
 -15   1  12        0.03       11.15      7.66 o 
 -14   1  12       20.33       26.58      8.67 o 
 -13   1  12       37.80       36.52      8.30 o 
 -12   1  12       35.78       31.18     17.62 o 
 -11   1  12       67.36       67.13      9.51 o 
 -10   1  12      177.54      159.51     10.31 o 
  -9   1  12      344.42      337.95     17.25 o 
  -8   1  12        4.66        8.17      7.15 o 
  -7   1  12        4.60        5.52      2.52 o 
  -6   1  12        0.65        1.87      2.29 o 
  -5   1  12        1.56        3.48      2.30 o 
  -4   1  12        4.85        6.31      4.01 o 
  -3   1  12       82.13       84.05      4.83 o 
  -2   1  12       54.19       60.53      5.75 o 
  -1   1  12       39.50       35.84      5.81 o 
   0   1  12        5.65        5.34      4.21 o 
   1   1  12       15.02       19.76      6.06 o 
   2   1  12       28.81       15.51      7.49 o 
   3   1  12       38.07       25.97     11.70 o 
   4   1  12        8.34       -1.75      8.07 o 
 -16   2  12        0.47      -11.19     11.19 o 
 -15   2  12        0.52        3.78     18.20 o 
 -14   2  12        0.00        1.04      6.09 o 
 -13   2  12        2.52       -1.99      5.68 o 
 -12   2  12       49.35       51.82     25.70 o 
 -11   2  12      229.33      207.51     13.59 o 
 -10   2  12       90.02      103.83      9.00 o 
  -9   2  12        0.66        2.21      2.83 o 
  -8   2  12       97.29       93.69      7.91 o 
  -7   2  12        2.38        3.56      3.26 o 
  -6   2  12      106.69       95.59      8.06 o 
  -5   2  12       79.22       79.52      5.27 o 
  -4   2  12      235.75      251.42      8.70 o 
  -3   2  12       39.02       26.56      4.90 o 
  -2   2  12        7.54        5.82      3.93 o 
  -1   2  12        6.89        9.97      4.61 o 
   0   2  12       24.74       17.96      5.30 o 
   1   2  12       77.55       84.59      8.00 o 
   2   2  12        0.91        2.79      4.88 o 
   3   2  12        1.42        0.39      6.80 o 
   4   2  12       22.76       29.30      9.56 o 
 -15   3  12        4.98        4.03     11.55 o 
 -14   3  12        5.88        8.18      7.32 o 
 -13   3  12       19.09       19.17      6.40 o 
 -12   3  12        0.07       -4.81      4.81 o 
 -11   3  12       25.22       21.99      5.90 o 
 -10   3  12      421.39      443.14     13.67 o 
  -9   3  12      158.31      165.20      9.27 o 
  -8   3  12      115.73      116.38      7.80 o 
  -7   3  12        4.26        2.14      3.06 o 
  -6   3  12        4.56        2.97      2.96 o 
  -5   3  12       10.44       12.52      3.53 o 
  -4   3  12       16.40       25.50      4.39 o 
  -3   3  12       70.00       82.17      7.18 o 
  -2   3  12      110.31       92.89      8.26 o 
  -1   3  12        5.14        3.80      5.58 o 
   0   3  12       27.33       34.76      5.61 o 
   1   3  12        4.04        3.49      4.64 o 
   2   3  12        0.13        3.66      6.74 o 
   3   3  12        5.96       13.52      6.58 o 
   4   3  12        3.04        5.47      8.25 o 
 -14   4  12       10.87       11.02      7.07 o 
 -13   4  12        9.59       11.88      6.56 o 
 -12   4  12        1.02       -0.21      5.25 o 
 -11   4  12       39.24       52.26      6.89 o 
 -10   4  12       78.72       75.22      7.98 o 
  -9   4  12        0.08       -1.37      3.36 o 
  -8   4  12       26.54       22.07      4.68 o 
  -7   4  12      124.44      124.44      8.55 o 
  -6   4  12       17.46       17.85      5.12 o 
  -5   4  12      114.22      139.11     13.24 o 
  -4   4  12       45.59       43.60     19.33 o 
  -3   4  12        4.29        7.84      4.03 o 
  -2   4  12       67.70       68.25      9.64 o 
  -1   4  12      117.51      124.82     22.29 o 
   0   4  12       22.85       14.88     12.81 o 
   1   4  12        0.10        1.78      5.78 o 
   2   4  12        5.65       15.65      8.74 o 
   3   4  12        0.01        1.01      6.67 o 
 -14   5  12       10.94       -2.68     12.97 o 
 -13   5  12       17.47        7.25     10.58 o 
 -12   5  12        8.34        9.46      4.22 o 
 -11   5  12        0.59        6.48      3.76 o 
 -10   5  12        0.22       -1.20      3.35 o 
  -9   5  12        0.75       -3.04      3.04 o 
  -8   5  12       20.97       15.87      4.58 o 
  -7   5  12      117.94      119.89     16.85 o 
  -6   5  12        0.88        0.48      4.52 o 
  -5   5  12       45.04       53.05      8.55 o 
  -4   5  12       10.22        9.47      5.17 o 
  -3   5  12        8.20        8.61      6.07 o 
  -2   5  12        0.13       -3.90      4.26 o 
  -1   5  12        1.20       -0.15      4.23 o 
   0   5  12       17.79        8.11      6.27 o 
   1   5  12        4.63       -5.12      6.44 o 
   2   5  12       26.10       26.20     13.42 o 
   3   5  12       25.35       36.25     13.59 o 
 -13   6  12        5.21        4.81      9.83 o 
 -12   6  12        4.39        8.16      4.92 o 
 -11   6  12        0.11       -1.15      5.09 o 
 -10   6  12        7.88        6.59      4.02 o 
  -9   6  12       92.98      108.48      8.40 o 
  -8   6  12       35.19       36.14      7.03 o 
  -7   6  12       53.25       58.22      8.84 o 
  -6   6  12       44.21       42.40      8.80 o 
  -5   6  12       17.00        8.32      5.47 o 
  -4   6  12        1.99       -1.08      5.44 o 
  -3   6  12       26.84       32.16      8.17 o 
  -2   6  12        9.49        6.17      6.98 o 
  -1   6  12       19.63       31.70      9.43 o 
   0   6  12        6.00        2.86      5.61 o 
   1   6  12        0.59       -2.31      7.55 o 
   2   6  12       10.83       -1.57     10.35 o 
 -12   7  12        0.18       -1.26      6.72 o 
 -11   7  12        8.28        5.08      5.58 o 
 -10   7  12        0.38        2.65     10.48 o 
  -9   7  12        5.65        1.89      5.52 o 
  -8   7  12       39.02       38.33      7.61 o 
  -7   7  12       76.37       77.56     12.10 o 
  -6   7  12        3.27        8.74      6.57 o 
  -5   7  12        0.22        0.40      5.63 o 
  -4   7  12        8.87        8.60     15.29 o 
  -3   7  12        3.21        2.52      6.65 o 
  -2   7  12        0.17       -2.35      7.01 o 
  -1   7  12        3.96       12.48      7.08 o 
   0   7  12        4.84       10.98     11.40 o 
 -10   8  12       14.55       16.64      9.04 o 
  -9   8  12        1.41        8.75      7.17 o 
  -8   8  12        8.08        4.45      5.92 o 
  -7   8  12       15.41       17.82     11.80 o 
  -6   8  12        5.79        6.00      7.21 o 
  -5   8  12        3.87        8.77     10.87 o 
  -4   8  12        1.20        3.27      7.16 o 
  -3   8  12        3.71        5.99      8.72 o 
  -2   8  12       15.53       10.89      9.12 o 
  -1   8  12       18.50       19.42     11.91 o 
  -7   9  12        1.28        6.80      7.93 o 
  -6   9  12        8.97        1.77      8.06 o 
  -5   9  12        9.27       19.88     11.87 o 
  -4   9  12        0.31        7.98     11.06 o 
 -15   1  13        0.80        1.60      7.72 o 
 -14   1  13       13.03       17.13      7.66 o 
 -13   1  13        2.73        0.51      6.08 o 
 -12   1  13       23.90       14.16     14.58 o 
 -11   1  13        5.48        8.96      6.04 o 
 -10   1  13       31.47       22.99      6.45 o 
  -9   1  13        0.58        3.55      4.94 o 
  -8   1  13      124.77      120.37     11.39 o 
  -7   1  13      281.51      298.57     13.54 o 
  -6   1  13        8.91        8.33      2.91 o 
  -5   1  13       14.88       18.90      3.19 o 
  -4   1  13        1.44        1.88      2.46 o 
  -3   1  13      130.93      116.62      8.65 o 
  -2   1  13       91.64       86.50      8.55 o 
  -1   1  13       10.92       14.88      5.37 o 
   0   1  13        7.86        9.19      5.14 o 
   1   1  13        8.56        7.19      7.79 o 
   2   1  13        9.52       -1.35      6.91 o 
   3   1  13        6.43        9.42     17.33 o 
 -15   2  13        2.22        1.51      7.67 o 
 -14   2  13        1.94        0.91      7.56 o 
 -13   2  13       49.18       33.63      8.99 o 
 -12   2  13        5.05        0.82      5.51 o 
 -11   2  13        3.89       -4.08      4.08 o 
 -10   2  13       40.18       51.54      8.85 o 
  -9   2  13       88.63       98.01      9.74 o 
  -8   2  13       56.67       46.01      7.13 o 
  -7   2  13       22.90       20.88      4.00 o 
  -6   2  13      105.14      130.97      9.67 o 
  -5   2  13       56.72       50.55      4.74 o 
  -4   2  13       48.73       45.55      4.54 o 
  -3   2  13      140.95      142.60     18.97 o 
  -2   2  13       40.25       41.12      6.87 o 
  -1   2  13       52.66       68.03      8.26 o 
   0   2  13        5.94       -0.47      5.28 o 
   1   2  13       36.88       48.77      8.64 o 
   2   2  13        6.00        7.34      7.24 o 
   3   2  13        7.13        1.32      7.77 o 
 -15   3  13        1.76       -8.48      9.96 o 
 -14   3  13        0.00       -6.19     11.15 o 
 -13   3  13        8.64       13.57      7.01 o 
 -12   3  13        2.59       -2.07      5.24 o 
 -11   3  13        3.45        2.36      4.90 o 
 -10   3  13       16.53       14.02      4.13 o 
  -9   3  13       75.28       76.86      6.84 o 
  -8   3  13      269.49      267.85     11.59 o 
  -7   3  13      197.16      177.25      9.47 o 
  -6   3  13      133.71      120.11     12.72 o 
  -5   3  13      174.73      161.70     11.43 o 
  -4   3  13       30.98       35.50      5.39 o 
  -3   3  13        3.93        6.68      4.04 o 
  -2   3  13      126.15      135.42     12.97 o 
  -1   3  13        4.06        0.14      5.87 o 
   0   3  13        4.93        6.52      5.46 o 
   1   3  13        1.30        7.32      5.30 o 
   2   3  13        0.27        9.06      6.08 o 
   3   3  13        1.68        3.71      8.70 o 
 -14   4  13        0.00        2.30      7.90 o 
 -13   4  13       17.88       10.82      7.01 o 
 -12   4  13        9.25        4.63      5.75 o 
 -11   4  13        6.27        4.89      3.52 o 
 -10   4  13       33.06       27.63      4.76 o 
  -9   4  13       51.42       43.59      7.67 o 
  -8   4  13       14.36       10.38      5.94 o 
  -7   4  13       37.07       40.54      9.73 o 
  -6   4  13        0.04       -2.49      4.42 o 
  -5   4  13       12.76       10.35     11.63 o 
  -4   4  13        2.72       10.37     12.97 o 
  -3   4  13        2.60        0.99      4.37 o 
  -2   4  13        1.88       -3.84      4.83 o 
  -1   4  13        0.26        1.72      6.68 o 
   0   4  13        0.60        0.24      5.81 o 
   1   4  13        5.49       13.43      7.72 o 
   2   4  13        0.25       14.17     12.61 o 
 -14   5  13        7.95       18.14     15.14 o 
 -13   5  13        3.92        1.66      6.70 o 
 -12   5  13        0.09       -0.86      3.89 o 
 -11   5  13        0.47       -1.01      3.70 o 
 -10   5  13        0.70        2.61      3.94 o 
  -9   5  13        3.03       -0.54      4.04 o 
  -8   5  13       90.17       85.00      9.84 o 
  -7   5  13      100.98      104.08     10.88 o 
  -6   5  13       31.43       31.79      7.23 o 
  -5   5  13       59.98       65.32      9.66 o 
  -4   5  13       11.64        5.24      5.71 o 
  -3   5  13        0.41        5.28      6.07 o 
  -2   5  13        0.07        1.45      6.55 o 
  -1   5  13        4.22        2.22      7.04 o 
   0   5  13        3.48        8.95      7.06 o 
   1   5  13        0.00       -7.28      7.28 o 
   2   5  13        4.64        5.97     12.04 o 
 -13   6  13        2.37        8.33      5.92 o 
 -12   6  13        0.42        1.35      8.04 o 
 -11   6  13        1.08       -0.88      3.95 o 
 -10   6  13        0.59        0.13      4.07 o 
  -9   6  13        0.00       -2.96      4.65 o 
  -8   6  13        3.13       -5.09      5.09 o 
  -7   6  13       12.19       16.12      6.70 o 
  -6   6  13       86.91       84.10     10.95 o 
  -5   6  13        0.15       -5.16      5.44 o 
  -4   6  13       58.76       61.23      9.98 o 
  -3   6  13        0.73       -3.90      6.04 o 
  -2   6  13        0.72        0.24      6.98 o 
  -1   6  13        3.00       -7.28      7.28 o 
   0   6  13        1.66       10.12     10.33 o 
   1   6  13        3.62       -3.39     10.05 o 
 -12   7  13        5.36        1.92      5.77 o 
 -11   7  13        7.83        6.82      7.23 o 
 -10   7  13        0.52        1.55      7.05 o 
  -9   7  13        0.06       -4.07      5.09 o 
  -8   7  13        0.25       -4.49      6.55 o 
  -7   7  13        2.72        3.81      7.30 o 
  -6   7  13        1.26        8.10      6.78 o 
  -5   7  13       29.29       30.20      8.89 o 
  -4   7  13        1.95        0.40      6.63 o 
  -3   7  13        1.13        2.92      6.88 o 
  -2   7  13        3.06        1.12      8.14 o 
  -1   7  13        3.33      -10.07     10.07 o 
 -10   8  13        0.02       -0.80      6.77 o 
  -9   8  13        1.34        6.37      7.36 o 
  -8   8  13        0.04       -0.34      5.83 o 
  -7   8  13        0.82       -7.13      7.13 o 
  -6   8  13        1.49        1.34      7.94 o 
  -5   8  13        0.72        8.84     16.87 o 
  -4   8  13        0.74       -5.74      7.42 o 
  -3   8  13       10.56       16.46     11.27 o 
 -15   0  14       17.54       22.56     13.52 o 
 -14   0  14        0.67       -0.59      9.44 o 
 -13   0  14       27.78       21.23     11.03 o 
 -12   0  14       25.91       35.82     11.39 o 
 -11   0  14       90.22       93.72     16.84 o 
 -10   0  14      436.93      426.42     29.73 o 
  -9   0  14       79.68       69.53     13.67 o 
  -8   0  14        0.91       -5.85      5.85 o 
  -7   0  14      199.39      198.55     19.63 o 
  -6   0  14      183.25      185.12     19.04 o 
  -5   0  14       18.61       32.35     10.53 o 
  -4   0  14      419.19      438.49     20.47 o 
  -3   0  14      327.32      334.08     18.80 o 
  -2   0  14      248.44      270.90     17.58 o 
  -1   0  14       12.59       11.13     10.12 o 
   0   0  14       45.27       40.43     11.89 o 
   1   0  14       15.94        9.71     10.24 o 
   2   0  14        8.49       -6.33     11.03 o 
 -15   1  14        6.39       21.85      8.99 o 
 -14   1  14       25.50       22.62     11.78 o 
 -13   1  14       12.85        6.10      6.57 o 
 -12   1  14       13.99        9.90      6.74 o 
 -11   1  14        0.35       -1.93      5.31 o 
 -10   1  14       13.49       15.28      6.69 o 
  -9   1  14      273.57      300.02     17.65 o 
  -8   1  14       21.26       10.02      5.84 o 
  -7   1  14      124.51      117.93      7.50 o 
  -6   1  14      205.79      209.60      9.41 o 
  -5   1  14      130.76      130.37      7.53 o 
  -4   1  14       64.07       52.95      7.16 o 
  -3   1  14       48.30       54.14      7.43 o 
  -2   1  14       11.86       15.13      5.45 o 
  -1   1  14       38.30       29.13      6.48 o 
   0   1  14        1.77       -3.50      6.12 o 
   1   1  14        2.67       -6.56      7.16 o 
   2   1  14        7.24       12.78      8.42 o 
 -15   2  14        6.52        5.37      8.81 o 
 -14   2  14       15.93       19.01     14.08 o 
 -13   2  14        1.11       -6.30      6.30 o 
 -12   2  14       10.14       12.65      6.65 o 
 -11   2  14       62.48       51.24      9.50 o 
 -10   2  14        4.03       -1.53      5.07 o 
  -9   2  14       78.00       92.31      7.42 o 
  -8   2  14      105.11      101.46      7.73 o 
  -7   2  14      211.08      210.05     10.75 o 
  -6   2  14      217.25      192.06     16.81 o 
  -5   2  14       15.28       11.44      5.38 o 
  -4   2  14       88.14       77.73     11.24 o 
  -3   2  14      191.27      175.25     18.06 o 
  -2   2  14       54.13       59.68     12.47 o 
  -1   2  14        4.28        1.65      5.12 o 
   0   2  14        0.64        0.65      5.82 o 
   1   2  14       13.30       19.83      9.14 o 
   2   2  14       20.07       14.52     14.08 o 
 -15   3  14        4.83        5.78     11.01 o 
 -14   3  14        0.01        5.07      7.62 o 
 -13   3  14        6.30       -2.27     12.95 o 
 -12   3  14       11.77        7.45      5.84 o 
 -11   3  14       87.71       88.98      9.71 o 
 -10   3  14        5.39       -0.11      3.49 o 
  -9   3  14      148.92      138.40     10.59 o 
  -8   3  14       51.64       60.48      6.54 o 
  -7   3  14       15.68       13.16      5.72 o 
  -6   3  14        0.26       -1.77      3.48 o 
  -5   3  14      118.11      138.30     11.08 o 
  -4   3  14       32.08       31.79      7.48 o 
  -3   3  14       21.88        3.55      7.61 o 
  -2   3  14       14.76       13.99      7.85 o 
  -1   3  14        6.59       10.81      9.85 o 
   0   3  14        0.40       -0.71      6.14 o 
   1   3  14        4.74       12.73      7.82 o 
   2   3  14        1.56        2.67      8.80 o 
 -15   4  14        0.32       -9.81     11.70 o 
 -14   4  14        0.72        5.00      9.80 o 
 -13   4  14        3.20        4.59      6.32 o 
 -12   4  14        2.21        3.50      6.01 o 
 -11   4  14        0.67        1.66      3.72 o 
 -10   4  14        1.20       -2.83      3.72 o 
  -9   4  14        2.90        2.23      4.17 o 
  -8   4  14        6.77        0.38      3.85 o 
  -7   4  14        2.01        1.39      4.67 o 
  -6   4  14        1.34        7.36      4.98 o 
  -5   4  14       10.07       12.34      7.05 o 
  -4   4  14       56.57       67.63      9.38 o 
  -3   4  14        8.55        2.28      5.05 o 
  -2   4  14       15.65       -0.51      6.92 o 
  -1   4  14        1.24        0.06      7.44 o 
   0   4  14        5.82       -1.11      7.89 o 
   1   4  14        0.00       -0.64      8.69 o 
 -14   5  14        0.23       10.15      9.43 o 
 -13   5  14        0.01       -5.75      6.44 o 
 -12   5  14        0.30       -2.92      3.85 o 
 -11   5  14        4.14        8.41      4.42 o 
 -10   5  14        2.43        2.09      4.43 o 
  -9   5  14       66.59       76.06     14.01 o 
  -8   5  14       96.07      106.40     18.35 o 
  -7   5  14       11.68        5.71      5.89 o 
  -6   5  14        0.64        0.13      5.91 o 
  -5   5  14        3.33       -0.11      5.63 o 
  -4   5  14        0.70       -2.01      6.42 o 
  -3   5  14        0.13       -1.62      6.51 o 
  -2   5  14        3.53        6.73     12.82 o 
  -1   5  14        0.04        3.35      8.32 o 
   0   5  14        4.24       20.98     10.40 o 
 -13   6  14        0.00       -3.88     12.49 o 
 -12   6  14        5.81        3.25      4.97 o 
 -11   6  14        6.41        4.67      4.85 o 
 -10   6  14        0.57        1.41      4.79 o 
  -9   6  14        0.02        7.66      7.15 o 
  -8   6  14       17.67       25.14      7.88 o 
  -7   6  14        3.12        7.14      6.50 o 
  -6   6  14       67.43       74.19     10.78 o 
  -5   6  14       13.03       14.65      7.96 o 
  -4   6  14        0.84        4.09      6.65 o 
  -3   6  14        0.82       -4.10      7.12 o 
  -2   6  14        0.47        7.13     10.99 o 
 -11   7  14        0.08        0.23      5.54 o 
 -10   7  14        0.00        2.43      5.51 o 
  -9   7  14        1.15        3.27      5.93 o 
  -8   7  14       10.54       12.35     10.44 o 
  -7   7  14        1.29        8.19      7.40 o 
  -6   7  14        0.86        2.14      7.79 o 
  -5   7  14       21.94       22.58     11.03 o 
  -4   7  14        2.26        8.21      7.12 o 
  -3   7  14       19.18       18.10     11.55 o 
  -2   7  14       12.70       22.26     11.80 o 
  -9   8  14        0.81        5.20      6.76 o 
  -8   8  14        3.47        7.01      8.63 o 
  -7   8  14       22.09       16.61      8.83 o 
  -6   8  14       53.68       80.73     17.68 o 
  -5   8  14        9.56       16.17     12.40 o 
 -15   1  15        6.51        4.05      7.54 o 
 -14   1  15        0.33        0.66      8.48 o 
 -13   1  15        4.82       -1.12      8.13 o 
 -12   1  15        2.94       12.14      7.33 o 
 -11   1  15       65.99       82.68     26.66 o 
 -10   1  15       13.92        5.60      6.22 o 
  -9   1  15       10.98        3.13      6.00 o 
  -8   1  15       64.02       58.91      9.26 o 
  -7   1  15       10.42        8.18      5.67 o 
  -6   1  15       32.66       34.85      4.87 o 
  -5   1  15       71.61       62.11      7.63 o 
  -4   1  15        1.96        2.27      4.88 o 
  -3   1  15       77.58       67.22      8.67 o 
  -2   1  15        1.50        2.77      5.40 o 
  -1   1  15        2.76        1.33      8.24 o 
   0   1  15        1.18       -2.79      7.10 o 
   1   1  15        3.73       -2.04      7.58 o 
 -15   2  15        1.54       -3.73     10.57 o 
 -14   2  15        0.62       11.89      8.03 o 
 -13   2  15        1.16        8.43     10.91 o 
 -12   2  15       21.06       24.56      8.46 o 
 -11   2  15        0.00        2.21      5.97 o 
 -10   2  15       96.55      117.67     12.82 o 
  -9   2  15      163.19      149.83      9.34 o 
  -8   2  15       41.89       37.84     10.71 o 
  -7   2  15       14.20        9.27      3.89 o 
  -6   2  15       46.32       40.18      7.33 o 
  -5   2  15       16.52       22.91      4.91 o 
  -4   2  15       92.03       95.72     20.79 o 
  -3   2  15        6.04        7.74     10.40 o 
  -2   2  15       18.18       16.71      6.57 o 
  -1   2  15       63.76       62.50     10.31 o 
   0   2  15        2.93       14.01      8.93 o 
   1   2  15        4.12       -0.51      8.69 o 
 -15   3  15        5.77       -4.28     11.73 o 
 -14   3  15        0.55       -3.27      7.21 o 
 -13   3  15        6.26       10.41      8.06 o 
 -12   3  15        1.96       -1.38      6.05 o 
 -11   3  15        6.56       10.49      7.38 o 
 -10   3  15        8.76       12.61      5.44 o 
  -9   3  15        1.03        0.83      3.94 o 
  -8   3  15        0.30        5.03      3.90 o 
  -7   3  15       70.50       54.71      6.41 o 
  -6   3  15       21.44       22.27      5.75 o 
  -5   3  15        4.86        9.49      5.42 o 
  -4   3  15       15.61       12.50     20.14 o 
  -3   3  15       24.35        9.46      7.33 o 
  -2   3  15        5.68        3.89     10.63 o 
  -1   3  15        3.50       -0.43      7.97 o 
   0   3  15        3.32       10.63      7.81 o 
   1   3  15        0.04        0.33      7.92 o 
 -14   4  15       18.55       29.83     10.32 o 
 -13   4  15        7.60       10.14      7.10 o 
 -12   4  15        0.03       -2.28      8.33 o 
 -11   4  15        7.50        7.37      4.27 o 
 -10   4  15        4.40        3.39      5.84 o 
  -9   4  15       27.79       23.60      5.55 o 
  -8   4  15       19.88       16.18      5.49 o 
  -7   4  15        2.97        7.71      4.95 o 
  -6   4  15        8.16        5.58      5.74 o 
  -5   4  15       36.55       38.38      8.48 o 
  -4   4  15        0.22       -1.09      6.64 o 
  -3   4  15        9.99        4.49     12.38 o 
  -2   4  15       28.64       12.46     18.90 o 
  -1   4  15        6.98        4.29      8.99 o 
   0   4  15       10.86       12.98     10.18 o 
 -14   5  15        0.22        7.13     12.93 o 
 -13   5  15        0.10        0.43      7.38 o 
 -12   5  15        0.00        0.93      4.17 o 
 -11   5  15       20.36        9.59      5.05 o 
 -10   5  15       10.83       -0.42      5.45 o 
  -9   5  15        4.43       11.58      5.90 o 
  -8   5  15       14.53       11.61      6.32 o 
  -7   5  15       47.12       47.22      8.65 o 
  -6   5  15       20.21       19.06     19.46 o 
  -5   5  15       22.73       17.63     12.29 o 
  -4   5  15        8.92       13.72      7.52 o 
  -3   5  15        0.60        3.46     12.17 o 
  -2   5  15        1.41        0.06     15.19 o 
  -1   5  15        4.37        5.19     11.67 o 
 -12   6  15        0.85        0.39      5.09 o 
 -11   6  15        0.03        6.14      5.33 o 
 -10   6  15       10.30        0.48      5.93 o 
  -9   6  15        0.54       -0.93      6.20 o 
  -8   6  15        1.29       -0.70      6.11 o 
  -7   6  15       27.94       46.38     19.73 o 
  -6   6  15       38.01       39.98      9.64 o 
  -5   6  15        0.36       -5.89      6.68 o 
  -4   6  15        1.26       11.53      8.48 o 
  -3   6  15       19.65       16.19     11.13 o 
 -11   7  15        5.11        8.47      7.26 o 
 -10   7  15        0.49        5.18      6.43 o 
  -9   7  15        1.10        0.55      6.90 o 
  -8   7  15       14.21       20.32      8.91 o 
  -7   7  15       14.36       10.52      8.64 o 
  -6   7  15        2.44       -0.82      7.98 o 
  -5   7  15       22.82       19.85     12.22 o 
  -4   7  15        3.76       11.13     11.68 o 
 -14   0  16        0.43       -9.00      9.73 o 
 -13   0  16       17.16       11.54     12.99 o 
 -12   0  16       16.56       21.57     11.54 o 
 -11   0  16       17.60       15.70     10.36 o 
 -10   0  16       13.78       20.24     11.23 o 
  -9   0  16       75.98       51.57     13.70 o 
  -8   0  16        0.61       -0.50      9.37 o 
  -7   0  16        1.26        0.82      8.60 o 
  -6   0  16       16.14       20.66     10.73 o 
  -5   0  16       93.87       97.41     17.02 o 
  -4   0  16       56.03       57.21     10.62 o 
  -3   0  16       26.29       22.31     12.40 o 
  -2   0  16       40.90       34.31     13.46 o 
  -1   0  16        7.75        0.67     10.87 o 
   0   0  16        6.09        8.29     12.41 o 
 -14   1  16       52.29       60.30     11.73 o 
 -13   1  16       55.35       62.72     10.95 o 
 -12   1  16        7.56        9.55      8.24 o 
 -11   1  16       18.72       18.60      8.04 o 
 -10   1  16      190.95      184.03     26.26 o 
  -9   1  16        3.17        5.93      6.47 o 
  -8   1  16       22.35       21.70      7.72 o 
  -7   1  16        0.17       -2.95      5.98 o 
  -6   1  16        4.83        4.92      6.42 o 
  -5   1  16       99.98       99.20      9.90 o 
  -4   1  16       64.58       53.21     10.34 o 
  -3   1  16        2.33       -1.25      5.71 o 
  -2   1  16        0.63       -1.78     12.45 o 
  -1   1  16        4.76       -1.76      7.56 o 
   0   1  16       17.14       27.02     10.34 o 
 -14   2  16        1.81       -2.10      8.21 o 
 -13   2  16        0.00        2.11      7.66 o 
 -12   2  16       12.96       10.57      7.36 o 
 -11   2  16        0.07        0.37      6.67 o 
 -10   2  16        0.26       14.32      7.28 o 
  -9   2  16        9.44       20.53      7.79 o 
  -8   2  16       29.98       24.94      5.89 o 
  -7   2  16        1.26        2.00      3.50 o 
  -6   2  16        7.38        4.03      4.28 o 
  -5   2  16        0.05       -0.23      6.90 o 
  -4   2  16        1.94        1.88      6.96 o 
  -3   2  16        4.31       -0.67      7.56 o 
  -2   2  16       16.15       15.15      8.50 o 
  -1   2  16       46.07       47.58      9.44 o 
   0   2  16        0.14       -1.67      8.38 o 
 -14   3  16        0.73        7.08      8.27 o 
 -13   3  16        2.38        7.35      7.85 o 
 -12   3  16        8.33       19.54      7.09 o 
 -11   3  16       10.29       19.45      8.25 o 
 -10   3  16        1.20        4.02      4.15 o 
  -9   3  16        9.24        5.95      5.03 o 
  -8   3  16       58.15       46.74      6.42 o 
  -7   3  16       32.55       40.90     21.05 o 
  -6   3  16        2.16       -4.19      4.19 o 
  -5   3  16        8.73        0.76     10.59 o 
  -4   3  16       61.48       57.92     10.90 o 
  -3   3  16       71.23       83.78     23.31 o 
  -2   3  16        4.58       -2.45      8.19 o 
  -1   3  16        4.77        7.02      9.75 o 
 -13   4  16        0.03       -1.50      9.52 o 
 -12   4  16        6.87       10.22      6.94 o 
 -11   4  16        0.08        0.62      4.34 o 
 -10   4  16        0.14        0.01      4.24 o 
  -9   4  16        8.96        3.46      5.44 o 
  -8   4  16       70.93       87.21     10.62 o 
  -7   4  16       40.23       44.64      8.02 o 
  -6   4  16       13.37       18.74      9.61 o 
  -5   4  16       51.68       67.61     10.07 o 
  -4   4  16       10.66        4.06     12.22 o 
  -3   4  16        1.25       -6.86     13.27 o 
  -2   4  16       12.73        8.71      9.67 o 
  -1   4  16       39.80       42.16     15.49 o 
 -13   5  16        0.01        4.76      7.39 o 
 -12   5  16        1.46        5.92      4.88 o 
 -11   5  16        0.37        0.68      5.51 o 
 -10   5  16       18.20       30.54      7.53 o 
  -9   5  16        5.84       10.00     12.11 o 
  -8   5  16       12.16       29.82      7.58 o 
  -7   5  16       18.41       16.78      6.83 o 
  -6   5  16       32.75       39.23      8.96 o 
  -5   5  16       13.10       15.82      8.50 o 
  -4   5  16       21.41       15.50     15.31 o 
 -12   6  16        4.84        1.96      6.79 o 
 -11   6  16        0.10        2.12      6.03 o 
 -10   6  16        1.39        2.54     10.74 o 
  -9   6  16        5.01       11.52      7.38 o 
  -8   6  16        2.94        1.96      7.11 o 
  -7   6  16        8.67       13.29     14.50 o 
  -6   6  16        0.20      -13.05     16.79 o 
  -5   6  16       10.36       -4.84     10.69 o 
  -4   6  16       21.67       26.79     12.88 o 
  -9   7  16        2.14        0.18     10.24 o 
  -8   7  16        7.33       -2.00     10.00 o 
  -7   7  16       29.66       51.73     14.81 o 
 -14   1  17        1.46        6.58      8.75 o 
 -13   1  17       30.88       59.15     11.80 o 
 -12   1  17        1.94        3.65     12.27 o 
 -11   1  17        2.75        7.61      7.79 o 
 -10   1  17        0.23       -4.47      8.26 o 
  -9   1  17       22.95       27.64      8.37 o 
  -8   1  17       20.90       29.49     12.11 o 
  -7   1  17        0.07        2.44      6.74 o 
  -6   1  17       24.32       29.35     10.16 o 
  -5   1  17        7.77       17.41      8.68 o 
  -4   1  17        1.18       -4.20      7.76 o 
  -3   1  17        1.00        2.12      7.95 o 
  -2   1  17        4.24        8.79      8.84 o 
  -1   1  17        6.49       14.38      9.75 o 
 -14   2  17       10.93        7.20      9.25 o 
 -13   2  17        9.39       14.05      9.17 o 
 -12   2  17        4.61        8.19      7.50 o 
 -11   2  17        0.93       -3.68      6.94 o 
 -10   2  17        0.55        3.33      6.77 o 
  -9   2  17        2.52        4.12     15.87 o 
  -8   2  17        1.49        1.67      4.08 o 
  -7   2  17        0.18        3.04      6.73 o 
  -6   2  17        1.36       -4.91     10.05 o 
  -5   2  17       48.94       49.65     11.10 o 
  -4   2  17        2.09        0.15      8.41 o 
  -3   2  17        9.70        5.63      8.88 o 
  -2   2  17       14.35       13.77     10.48 o 
 -13   3  17        3.78        8.68      8.61 o 
 -12   3  17        0.06        5.95      7.71 o 
 -11   3  17        0.93        9.78      8.43 o 
 -10   3  17        0.84        3.87      4.66 o 
  -9   3  17        1.94        1.94      4.11 o 
  -8   3  17        6.19        9.99      5.71 o 
  -7   3  17        0.06        1.01      8.55 o 
  -6   3  17       27.12       10.06     12.43 o 
  -5   3  17        8.35       -8.33     11.54 o 
  -4   3  17        0.47       -3.23     11.44 o 
  -3   3  17        1.56       -4.74      8.38 o 
  -2   3  17        1.13       -7.37      9.48 o 
 -13   4  17        4.16       -7.48      9.42 o 
 -12   4  17        9.93        7.08      7.19 o 
 -11   4  17        0.86        0.58      5.18 o 
 -10   4  17        3.26       -4.07      5.37 o 
  -9   4  17        2.86        3.25      7.87 o 
  -8   4  17        0.90        7.50      8.45 o 
  -7   4  17        2.71       -2.73      7.12 o 
  -6   4  17        4.34        8.32      6.53 o 
  -5   4  17        0.17       -7.98     12.43 o 
  -4   4  17        9.96        1.78     13.29 o 
 -12   5  17        0.05        3.61      6.92 o 
 -11   5  17        6.51       16.61      7.14 o 
 -10   5  17        2.51       -3.83      5.93 o 
  -9   5  17       10.14       16.01      7.57 o 
  -8   5  17        0.37       -0.85      6.19 o 
  -7   5  17       10.48       10.34      7.29 o 
  -6   5  17       15.69       22.82      8.34 o 
 -10   6  17        1.67        6.01      9.04 o 
  -9   6  17        0.73       -6.06      8.01 o 
  -8   6  17        0.00       -6.25      7.81 o 
  -7   6  17        0.09        6.94      9.58 o 
  -6   6  17        1.74        7.94      8.95 o 
 -13   0  18        3.18        1.81     13.29 o 
 -12   0  18       27.71       26.73     13.65 o 
 -11   0  18       15.95       36.81     14.41 o 
 -10   0  18       23.74       33.92     13.81 o 
  -9   0  18       55.40       50.94     14.53 o 
  -8   0  18        5.94        9.41     10.79 o 
  -7   0  18        9.10        8.95     11.58 o 
  -6   0  18        0.01       -0.17     10.95 o 
  -4   0  18        6.51       33.21     14.86 o 
  -3   0  18       23.82       39.25     17.35 o 
 -13   1  18        0.36       -8.01      8.01 o 
 -12   1  18        7.90       19.95      9.51 o 
 -11   1  18       41.71       67.31     15.15 o 
 -10   1  18        4.30       -6.63      6.63 o 
  -9   1  18       17.25       17.42      8.69 o 
  -8   1  18        0.18        2.52      7.73 o 
  -7   1  18        0.40       -7.05      7.05 o 
  -6   1  18       45.86       77.78     18.13 o 
  -5   1  18       18.32        0.99      8.88 o 
  -4   1  18        8.91        1.46     13.80 o 
  -3   1  18       11.48       17.55     13.36 o 
 -13   2  18        4.53       -0.46      8.78 o 
 -12   2  18        4.73        2.83      8.18 o 
 -11   2  18        0.86       -7.45      7.45 o 
 -10   2  18        4.30        5.01      7.72 o 
  -9   2  18        6.62       15.02      8.32 o 
  -8   2  18        2.64       -0.78     11.23 o 
  -7   2  18        8.98       30.08     14.76 o 
  -6   2  18        2.94      -10.24     10.24 o 
  -5   2  18        2.28       -1.76     12.35 o 
  -4   2  18        4.73       -0.29      8.87 o 
  -3   2  18        9.76        9.60     10.49 o 
 -13   3  18        2.16      -11.39     12.99 o 
 -12   3  18        9.97       18.29      9.70 o 
 -11   3  18       37.74       29.54      9.55 o 
 -10   3  18        0.02        0.08      4.98 o 
  -9   3  18       51.86       58.26     10.36 o 
  -8   3  18       12.05        9.07      6.81 o 
  -7   3  18        3.16       19.17     13.54 o 
  -6   3  18        9.27       10.65     13.91 o 
  -5   3  18        0.05        6.56     13.82 o 
  -4   3  18        0.00      -12.49     12.49 o 
 -12   4  18        0.66        3.34     12.91 o 
 -11   4  18        5.80       10.90      7.31 o 
 -10   4  18        0.21        6.01     12.17 o 
  -9   4  18        1.42        7.05      5.88 o 
  -8   4  18        0.03       -1.84      6.20 o 
  -7   4  18       19.22       27.86      8.41 o 
  -6   4  18        2.93       12.31     14.18 o 
 -11   5  18        0.58        4.85      8.71 o 
 -10   5  18        0.05       -4.58      6.92 o 
  -9   5  18        2.47        7.31      7.71 o 
  -8   5  18        2.14        0.45      7.36 o 
  -7   5  18        0.00       15.27      8.70 o 
 -12   1  19        6.84       11.45      9.05 o 
 -11   1  19        0.00       -6.22      8.22 o 
 -10   1  19        5.84       -2.58      8.41 o 
  -9   1  19        1.01        6.38     10.67 o 
  -8   1  19        6.43       12.85      9.24 o 
  -7   1  19        5.53       24.23     15.01 o 
  -6   1  19        9.98       10.67     14.54 o 
  -5   1  19        0.34        7.34     14.03 o 
  -4   1  19        0.13      -13.51     13.73 o 
 -12   2  19       12.10        6.67     14.29 o 
 -11   2  19        0.00        4.25      8.84 o 
 -10   2  19        8.52       16.21      9.76 o 
  -9   2  19        0.82        3.92     13.08 o 
  -8   2  19        7.68       24.29     14.71 o 
  -7   2  19       20.49       10.73     14.18 o 
  -6   2  19        0.19       -6.98     13.62 o 
  -5   2  19        2.47       12.89     15.57 o 
 -12   3  19        6.16        5.05     12.62 o 
 -11   3  19       10.02       38.03     15.40 o 
  -9   3  19        0.51        6.35      6.27 o 
  -8   3  19        0.54       -4.58     13.93 o 
 -11   4  19        2.42        4.81      7.32 o 
 -10   4  19        2.15        5.83      7.58 o 
  -9   4  19        0.08       -5.58      7.01 o 
  -8   4  19        0.08        7.64      7.51 o 
 -11   0  20        4.50       -5.22     11.36 o 
 -10   0  20       28.75       47.83     17.38 o 
  -9   0  20        2.14       -5.84     12.36 o 
  -8   0  20        0.99       -3.33     13.94 o 
 -11   1  20        2.12       -4.74     13.00 o 
 -10   1  20       14.52       11.79     16.23 o 
  -9   1  20        0.15       13.80     10.07 o 
  -8   1  20        0.14        7.36     15.01 o 
  -7   1  20       37.80       30.99     17.16 o 
 -11   2  20        6.63        6.19     13.68 o 
                                                 
